# Supplementary material for: Relationship between Modelling Accuracy and Inflection Point Attributes of Several Equations while Modelling Stand Diameter Distributions
Source: PLoS One. 2015 May 27;10(5):e0126831. doi: 10.1371/journal.pone.0126831 (PMC4446310; doi:10.1371/journal.pone.0126831)
Supplement: S1 Dataset — (XLS) [file pone.0126831.s001.xls]

## Sheet: RSS
	RSS
Plot	rss(Logistic)	rss(Gompertz)	Richards	Korf	2-parameter Weibull	Mitscherlich	3-parameter weibull	The best equation
Stand 1	0.0008	0.0042	0	0.005	0.0005	0.1889	0.0005	0	R	na16
Stand 2	0.0008	0.0073	0.0005	0.0107	0.0002	0.2602	0	0.0002	W	na17
Stand 3	0.0002	0.0035	0.0002	0.0068	0.002	0.2007	0.001	0.0002	RL	na18
Stand 4	0.0011	0.0062	0.001	0.0107	0.0013	0.236	0.0007	0.001	R	na19
Stand 5	0.0009	0.003	0.0009	0.0049	0.0038	0.301	0.0024	0.0009	RL	na10
Stand 6	0.0055	0.0028	0.0028	0.0043	0.0098	0.323	0.0071	0.0028	RG	na112
Stand 7	0.0023	0.0051	0.0021	0.0084	0.0046	0.364	0.0021	0.0021	R	na114
Stand 8	0.0034	0.0041	0.0025	0.0068	0.009	0.392	0.0038	0.0025	R	na116
Stand 9	0.0069	0.0035	0.0033	0.0054	0.0128	0.3971	0.0054	0.0033	R	na118
Stand 10	0.0035	0.002	0.0014	0.0051	0.0079	0.4223	0.0007	0.0014	R	na120
Stand 11	0.0025	0.004	0.0025	0.0067	0.0009	0.0538	0.0007		W	na26
Stand 12	0.0004	0.0058	0.0004	0.0078	0.0002	0.1312	0.0001	0.0002	W	na27
Stand 13	0.0006	0.0034	0.0015	0.0076	0.001	0.0705	0	0.0006	L	na28
Stand 14	0.0011	0.0092	0.0003	0.0129	0.0001	0.1354	0.0001	0.0001	W	na29
Stand 15	0.0029	0.0083	0.0022	0.0134	0.0009	0.0532	0.0008	0.0009	W	na210
Stand 16	0.0003	0.0067	0.0002	0.0127	0.0011	0.1087	0.0008	0.0002	R	na212
Stand 17	0.002	0.0052	0.002	0.0091	0.0022	0.1647	0.0008	0.002	RL	na214
Stand 18	0.0008	0.0038	0.0007	0.0079	0.0036	0.1793	0.0011	0.0007	R	na216
Stand 19	0.0019	0.0032	0.0021	0.0068	0.005	0.2158	0.0023	0.0019	L	na218
Stand 20	0.0024	0.0043	0.002	0.0091	0.0039	0.2059	0.0014	0.002	R	na220
Stand 21	0.0053	0.0106	0.005	0.0169	0.0027	0.2114	0.0024	0.0027	W	na36
Stand 22	0.0023	0.0111	0.0013	0.0212	0.0004	0.3201	0.0002	0.0004	W	na37
Stand 23	0.0092	0.0194	0.0061	0.0299	0.0053	0.268	0.0053	0.0053	W	na38
Stand 24	0.0047	0.0138	0.0031	0.0222	0.0015	0.3131	0.0012	0.0015	W	na39
Stand 25	0.0059	0.0141	0.0047	0.0226	0.0035	0.3467	0.0031	0.0035	W	na310
Stand 26	0.0014	0.01	0.0006	0.0171	0.0006	0.4343	0.0003	0.0006	RW	na312
Stand 27	0.0056	0.0178	0.003	0.0262	0.0041	0.4894	0.0042	0.003	R	na314
Stand 28	0.0029	0.0137	0.0016	0.0212	0.0026	0.1791	0.0026	0.0016	R	na316
Stand 29	0.0045	0.0163	0.0034	0.0257	0.0046	0.1935	0.0046	0.0034	R	na318
Stand 30	0.0051	0.0132	0.0046	0.0225	0.004	0.0879	0.0038	0.004	W	na320
Stand 31	0.0035	0.0107	0.0002	0.0149	0.0028	0.1891	0.0028	0.0002	R	nb16
Stand 32	0.0051	0.0192	0.0003	0.0211	0.0035	0.1361	0.0035	0.0003	R	nb17
Stand 33	0.0033	0.0138	0.0001	0.0209	0.0015	0.1602	0.0011	0.0001	R	nb18
Stand 34	0.0059	0.0201	0.0002	0.0313	0.004	0.2076	0.004	0.0002	R	nb19
Stand 35	0.0031	0.0153	0	0.0262	0.002	0.2169	0.002	0	R	nb110
Stand 36	0.0027	0.0145	0.0004	0.0231	0.001	0.2364	0.001	0.0004	R	nb112
Stand 37	0.0027	0.0155	0.0007	0.0279	0.0009	0.2507	0.0009	0.0007	R	nb114
Stand 38	0.003	0.0158	0.0017	0.0307	0.001	0.2428	0.001	0.001	W	nb116
Stand 39	0.0014	0.0124	0.0009	0.027	0.009	0.1368	0.0009	0.0009	R	nb118
Stand 40	0.0023	0.0139	0.0018	0.0296	0.0018	0.1278	0.0018	0.0018	RW	nb120
Stand 41	0.0004	0.0049	0.0001	0.013	0.0007	0.0889	0.0007		R	nb26
Stand 42	0.0005	0.0056	0.0003	0.0073	0.0003	0.1582	0.0003	0.0003	RW	nb27
Stand 43	0.0002	0.0031	0.0001	0.0071	0.001	0.0804	0.0008	0.0001	R	nb28
Stand 44	0.0005	0.0061	0.0003	0.015	0.0003	0.1134	0.0003	0.0003	RW	nb29
Stand 45	0.0009	0.0088	0.0002	0.014	0.0003	0.1304	0.0003	0.0002	R	nb210
Stand 46	0.0011	0.0082	0.0007	0.0158	0.0002	0.1659	0.0002	0.0002	W	nb212
Stand 47	0.0027	0.0142	0.0006	0.0265	0.001	0.19	0.001	0.0006	R	nb214
Stand 48	0.0048	0.0188	0.0013	0.0343	0.0019	0.2105	0.0019	0.0013	R	nb216
Stand 49	0.0035	0.0169	0.001	0.032	0.0014	0.2242	0.0014	0.001	R	nb218
Stand 50	0.0044	0.0183	0.0013	0.0027	0.0027	0.1174	0.0027	0.0013	R	nb220
Stand 51	0.0019	0.0065	0.0019	0.0105	0.0006	0.1576	0.0004	0.0006	W	nb36
Stand 52	0.0006	0.0063	0.0003	0.0146	0.0007	0.2089	0.0007	0.0003	R	nb37
Stand 53	0.0014	0.0046	0.0014	0.0109	0.0012	0.2201	0.0005	0.0012	W	nb38
Stand 54	0.0006	0.0072	0.0003	0.0143	0.0006	0.2784	0.0001	0.0003	R	nb39
Stand 55	0.0006	0.0062	0.0005	0.0131	0.0016	0.2947	0.0015	0.0005	R	nb310
Stand 56	0.001	0.0077	0.0009	0.0172	0.0003	0.2083	0.0002	0.0003	W	nb312
Stand 57	0.0023	0.0112	0.0018	0.023	0.0014	0.2278	0.0014	0.0014	W	nb314
Stand 58	0.0095	0.0118	0.0086	0.019	0.0118	0.139	0.0099	0.0086	R	nb316
Stand 59	0.0032	0.01	0.0032	0.0223	0.0045	0.065	0.004	0.0032	RL	nb318
Stand 60	0.0027	0.009	0.0027	0.0212	0.0039	0.063	0.0034	0.0027	RL	nb320
Stand 61	0.0051	0.015	0.0019	0.0452	0.0043	0.0879	0.0043	0.0019	R	nc16
Stand 62	0.0038	0.0145	0.0015	0.0228	0.0024	0.1274	0.0024	0.0015	R	nc17
Stand 63	0.0028	0.0115	0.0016	0.0234	0.0013	0.1488	0.0013	0.0013	W	nc18
Stand 64	0.0042	0.016	0.001	0.0314	0.0026	0.0917	0.0026	0.001	R	nc19
Stand 65	0.003	0.0124	0.0016	0.0269	0.0013	0.1031	0.0013	0.0013	W	nc110
Stand 66	0.0052	0.0161	0.0027	0.0322	0.0031	0.1202	0.0031	0.0027	R	nc112
Stand 67	0.004	0.0147	0.0023	0.0304	0.0019	0.1288	0.0019	0.0019	W	nc114
Stand 68	0.002	0.0114	0.0014	0.0263	0.0006	0.142	0.0006	0.0006	W	nc116
Stand 69	0.001	0.0084	0.0009	0.0218	0.0002	0.1506	0.0002	0.0002	W	nc118
Stand 70	0.0009	0.0069	0.0009	0.0195	0.0006	0.146	0.0005	0.0006	W	nc120
Stand 71	0.0005	0.0029	0.0001	0.0037	0.0008	0.0681	0.0008	0.0001	R	nc26
Stand 72	0.001	0.0073	0	0.0235	0.0005	0.1046	0.0002	0	R	nc27
Stand 73	0.001	0.0084	0	0.0098	0.0009	0.151	0.0006	0	R	nc28
Stand 74	0.0006	0.0045	0.0005	0.0083	0.0001	0.1619	0.0001	0.0001	W	nc29
Stand 75	0.0004	0.0043	0.0004	0.0099	0.0008	0.1801	0.0008	0.0004	RL	nc210
Stand 76	0.0013	0.0096	0.0007	0.0224	0.0004	0.1873	0.0004	0.0004	W	nc212
Stand 77	0.001	0.0094	0.0006	0.0234	0.0003	0.1939	0.0003	0.0003	W	nc214
Stand 78	0.0019	0.0119	0.001	0.0256	0.0007	0.1307	0.0007	0.0007	W	nc216
Stand 79	0.0014	0.0055	0.0012	0.0181	0.0006	0.1205	0.0003	0.0006	W	nc218
Stand 80	0.0024	0.0055	0.0021	0.0175	0.0012	0.1303	0.0007	0.0012	W	nc220
Stand 81	0.0007	0.0037	0.0003	0.0086	0.0002	0.0808	0.0002	0.0002	W	nc36
Stand 82	0.012	0.0129	0.0114	0.0232	0.0086	0.0741	0.0086	0.0086	W	nc37
Stand 83	0.0017	0.0088	0.0001	0.0116	0.0017	0.0644	0.0017	0.0001	R	nc38
Stand 84	0.0015	0.0078	0.0008	0.0165	0.0003	0.0657	0.0003	0.0003	W	nc39
Stand 85	0.0037	0.015	0.0007	0.029	0.0028	0.0835	0.0028	0.0007	R	nc310
Stand 86	0.0038	0.017	0.0006	0.0354	0.0027	0.1033	0.0027	0.0006	R	nc312
Stand 87	0.0027	0.0157	0.0007	0.0334	0.0027	0.1135	0.0027	0.0007	R	nc314
Stand 88	0.0032	0.0139	0.0024	0.0301	0.002	0.1174	0.002	0.002	W	nc316
Stand 89	0.0031	0.0104	0.003	0.0271	0.0015	0.1259	0.0015	0.0015	W	nc318
Stand 90	0.0022	0.005	0.0019	0.0169	0.002	0.0696	0.0011	0.0019	R	nc320
Stand 91	0.0003	0.0027	0	0.0035	0.0008	0.0676	0.0008	0	R	nd16
Stand 92	0.0008	0.0046	0.0003	0.0118	0.0002	0.0825	0.0002	0.0002	W	nd17
Stand 93	0.0012	0.0099	0.0001	0.0177	0.0009	0.1192	0.0007	0.0001	R	nd18
Stand 94	0.001	0.0092	0.0002	0.0132	0.0008	0.137	0.0006	0.0002	R	nd19
Stand 95	0.0011	0.0079	0.0005	0.0136	0.0005	0.1516	0.0003	0.0005	RW	nd110
Stand 96	0.0011	0.0095	0.0004	0.0191	0.0009	0.1538	0.0009	0.0004	R	nd112
Stand 97	0.0014	0.0113	0.0002	0.0239	0.0015	0.1686	0.0013	0.0002	R	nd114
Stand 98	0.0012	0.0075	0.0011	0.0212	0.0003	0.1614	0.0003	0.0003	W	nd116
Stand 99	0.0009	0.0047	0.0008	0.0181	0.0008	0.0759	0.0006	0.0008	RW	nd118
Stand 100	0.0012	0.0062	0.0012	0.0219	0.0003	0.0909	0.0003	0.0003	W	nd120
Stand 101	0.0006	0.0073	0.0002	0.0133	0.0011	0.0291	0.0007		R	nd26
Stand 102	0.0009	0.0053	0.0007	0.0114	0.0005	0.0503	0.0003	0.0005	W	nd27
Stand 103	0.0011	0.0078	0.0002	0.0177	0.0014	0.0693	0.0008	0.0002	R	nd28
Stand 104	0.0013	0.0093	0.0004	0.0247	0.0015	0.0923	0.0015	0.0004	R	nd29
Stand 105	0.0009	0.0094	0.0002	0.0263	0.0015	0.0951	0.0015	0.0002	R	nd210
Stand 106	0.0018	0.0125	0.0003	0.0261	0.0024	0.1218	0.0024	0.0003	R	nd212
Stand 107	0.0013	0.0111	0.0006	0.0283	0.0017	0.1279	0.0017	0.0006	R	nd214
Stand 108	0.0013	0.0096	0.0012	0.029	0.0006	0.144	0.0006	0.0006	W	nd216
Stand 109	0.0013	0.0061	0.0012	0.0233	0.0003	0.1436	0.0003	0.0003	W	nd218
Stand 110	0.001	0.0044	0.0007	0.0208	0.0004	0.079	0.0001	0.0004	W	nd220
Stand 111	0.0004	0.0024	0.0002	0.004	0	0.0369	0	0	W	nd36
Stand 112	0.0014	0.0061	0.0005	0.0129	0.0007	0.0755	0.0004	0.0005	R	nd37
Stand 113	0.0006	0.0071	0.0002	0.0203	0.0005	0.1085	0.0002	0.0002	R	nd38
Stand 114	0.001	0.0086	0.0005	0.0187	0.0007	0.1157	0.0007	0.0005	R	nd39
Stand 115	0.0028	0.0102	0.002	0.021	0.0016	0.1193	0.0016	0.0016	W	nd310
Stand 116	0.0036	0.0129	0.0024	0.0284	0.0024	0.1263	0.0024	0.0024	R	nd312
Stand 117	0.0039	0.0141	0.0027	0.0334	0.0025	0.1422	0.0025	0.0025	W	nd314
Stand 118	0.0038	0.0119	0.0032	0.0325	0.0023	0.068	0.0023	0.0023	W	nd316
Stand 119	0.0047	0.0103	0.0047	0.031	0.0026	0.0704	0.0026	0.0026	W	nd318
Stand 120	0.0004	0.0045	0.0004	0.0176	0.0004	0.0375	0.0002	0.0004	RWL	nd320
Stand 121	0.0006	0.0026	0.0006	0.0044	0.0001	0.0511	0.0001	0.0001	W	ne16
Stand 122	0.0006	0.0034	0.0004	0.0079	0.0002	0.0769	0.0002	0.0002	W	ne17
Stand 123	0.0005	0.0058	0.0002	0.0164	0.0001	0.0959	0.0001	0.0001	W	ne18
Stand 124	0.0008	0.0075	0.0005	0.0225	0.0003	0.0994	0.0003	0.0003	W	ne19
Stand 125	0.0007	0.0077	0.0004	0.0217	0.0005	0.1006	0.0005	0.0004	R	ne110
Stand 126	0.0004	0.0067	0.0003	0.0188	0.0003	0.1085	0.0003	0.0003	RW	ne112
Stand 127	0.0011	0.0065	0.0011	0.0195	0.0001	0.1154	0.0001	0.0001	W	ne114
Stand 128	0.0021	0.0049	0.002	0.0171	0.0001	0.0425	0.0008	0.0001	W	ne116
Stand 129	0.0043	0.0026	0.0021	0.0136	0.0029	0.0455	0.0003	0.0021	R	ne118
Stand 130	0.0024	0.0019	0.0008	0.013	0.0019	0.0671	0	0.0008	R	ne120
Stand 131	0.0009	0.0089	0	0.0124	0.0014	0.0298	0.0014		R	ne26
Stand 132	0.0005	0.0054	0.0003	0.008	0.0008	0.0498	0.0008	0.0003	R	ne27
Stand 133	0.0009	0.0069	0.0001	0.015	0.0012	0.0709	0.0012	0.0001	R	ne28
Stand 134	0.0004	0.0062	0.0003	0.0174	0.0013	0.0766	0.0013	0.0003	R	ne29
Stand 135	0.0007	0.0075	0.0004	0.0242	0.001	0.0862	0.001	0.0004	R	ne210
Stand 136	0.0011	0.0037	0.001	0.0155	0.0003	0.0308	0.0001	0.0003	W	ne212
Stand 137	0.001	0.0029	0.0007	0.0169	0.0004	0.0319	0.0002	0.0004	W	ne214
Stand 138	0.0026	0.0029	0.0016	0.0166	0.0012	0.0349	0.0004	0.0012	W	ne216
Stand 139	0.0038	0.0011	0.0008	0.0125	0.0025	0.036	0.0001	0.0008	R	ne218
Stand 140	0.0042	0.0008	0.0006	0.0125	0.0032	0.0479	0.0002	0.0006	R	ne220
Stand 141	0.0007	0.008	0.0001	0.0086	0.0013	0.0394	0.0013	0.0001	R	ne36
Stand 142	0.0017	0.0078	0.0005	0.0136	0.0016	0.0599	0.0016	0.0005	R	ne37
Stand 143	0.0017	0.0089	0.0002	0.0194	0.0017	0.0759	0.0017	0.0002	R	ne38
Stand 144	0.0023	0.0118	0.0003	0.0285	0.003	0.0795	0.003	0.0003	R	ne39
Stand 145	0.0022	0.0105	0.0014	0.0296	0.0017	0.0837	0.0017	0.0014	R	ne310
Stand 146	0.0022	0.0095	0.0019	0.03	0.0012	0.0914	0.0012	0.0012	W	ne312
Stand 147	0.001	0.0063	0.0009	0.0209	0.0003	0.0401	0.0003	0.0003	W	ne314
Stand 148	0.0021	0.0049	0.0019	0.0175	0.0007	0.0547	0.0004	0.0007	W	ne316
Stand 149	0.0025	0.0037	0.0018	0.0147	0.0015	0.0884	0.0005	0.0015	W	ne318
Stand 150	0.0023	0.0014	0.0007	0.0074	0.0034	0.0353	0.0001	0.0007	R	ne320

## Sheet: Inflection point
Plot	Stand	R distribution	2-parameter Weibull	3-parameter weibull	Korf
Stand 1	0.572799	0.572799	0.576235	0.576235	0.327094
Stand 2	0.5737	0.533206	0.573682	0.550874	0.328363
Stand 3	0.502094	0.502094	0.577431	0.512779	0.322966
Stand 4	0.520303	0.520303	0.578824	0.529864	0.324652
Stand 5	0.485672	0.485672	0.582906	0.536748	0.329193
Stand 6	0.378718	0.378718	0.580311	0.53779	0.324652
Stand 7	0.475464	0.475464	0.578243	0.469111	0.324652
Stand 8	0.448946	0.448946	0.577005	0.470857	0.324652
Stand 9	0.393293	0.393293	0.570547	0.454711	0.320175
Stand 10	0.419713	0.419713	0.574601	0.382436	0.321379
Stand 11	0.551	0.486555	0.550981	0.516758	0.308496
Stand 12	0.5642	0.512739	0.564171	0.542223	0.325351
Stand 13	0.5	0.433797	0.565566	0.502468	0.313022
Stand 14	0.5719	0.557564	0.571883	0.586727	0.326591
Stand 15	0.5695	0.559523	0.569539	0.550856	0.318247
Stand 16	0.520657	0.520657	0.577591	0.5399	0.322524
Stand 17	0.502437	0.502437	0.579302	0.496388	0.324139
Stand 18	0.480095	0.480095	0.576628	0.490145	0.321958
Stand 19	0.5	0.474848	0.576024	0.499906	0.321958
Stand 20	0.465456	0.465456	0.570833	0.49141	0.318907
Stand 21	0.552	0.540718	0.551959	0.553469	0.31079
Stand 22	0.559	0.556537	0.55896	0.56165	0.309202
Stand 23	0.5611	0.605076	0.561073	0.561071	0.310184
Stand 24	0.5695	0.582687	0.569537	0.571729	0.317224
Stand 25	0.5673	0.565651	0.567326	0.552122	0.315272
Stand 26	0.549665	0.549665	0.57498	0.559548	0.321379
Stand 27	0.586445	0.586445	0.576241	0.5785	0.321379
Stand 28	0.558773	0.558773	0.578845	0.578845	0.324652
Stand 29	0.549305	0.549305	0.575983	0.569989	0.321379
Stand 30	0.5733	0.542738	0.573336	0.542823	0.318247
Stand 31	0.641106	0.641106	0.551274	0.551274	0.308233
Stand 32	0.64356	0.64356	0.559602	0.559602	0.327003
Stand 33	0.606533	0.606533	0.552302	0.552846	0.310145
Stand 34	0.638188	0.638188	0.558816	0.558816	0.309526
Stand 35	0.600843	0.600843	0.557898	0.557898	0.31177
Stand 36	0.577736	0.577736	0.556656	0.556656	0.313789
Stand 37	0.568732	0.568732	0.550402	0.550402	0.306508
Stand 38	0.5433	0.595933	0.543321	0.543321	0.302694
Stand 39	0.532447	0.532447	0.534503	0.534937	0.298658
Stand 40	0.532382	0.532382	0.529731	0.529731	0.296872
Stand 41	0.531871	0.531871	0.518144	0.518144	0.282969
Stand 42	0.533255	0.533255	0.54328	0.54328	0.312292
Stand 43	0.511789	0.511789	0.549458	0.519592	0.305162
Stand 44	0.518799	0.518799	0.551451	0.544463	0.305709
Stand 45	0.553225	0.553225	0.552443	0.552443	0.314987
Stand 46	0.5512	0.534939	0.551208	0.551208	0.306867
Stand 47	0.579905	0.579905	0.549451	0.549451	0.304329
Stand 48	0.598667	0.598667	0.54522	0.54522	0.304659
Stand 49	0.58031	0.58031	0.543782	0.543782	0.304618
Stand 50	0.595532	0.595532	0.536677	0.536677	0.299067
Stand 51	0.5376	0.531896	0.537614	0.537769	0.30582
Stand 52	0.531871	0.531871	0.544935	0.544935	0.300116
Stand 53	0.542	0.486234	0.541984	0.484799	0.303842
Stand 54	0.528734	0.528734	0.550518	0.542041	0.306287
Stand 55	0.517283	0.517283	0.55487	0.537517	0.307853
Stand 56	0.5484	0.517722	0.548399	0.536345	0.306129
Stand 57	0.5452	0.534643	0.545161	0.545202	0.303033
Stand 58	0.458224	0.458224	0.538652	0.4699	0.299478
Stand 59	0.508081	0.508081	0.541922	0.502131	0.299287
Stand 60	0.504918	0.504918	0.541562	0.496468	0.299262
Stand 61	0.607945	0.607945	0.50674	0.50674	0.317938
Stand 62	0.601896	0.601896	0.523142	0.523142	0.302067
Stand 63	0.5203	0.563261	0.520276	0.520276	0.290008
Stand 64	0.609238	0.609238	0.529086	0.529086	0.291111
Stand 65	0.5323	0.573465	0.532326	0.532326	0.294784
Stand 66	0.595855	0.595855	0.527323	0.527323	0.295298
Stand 67	0.527	0.571403	0.527019	0.527019	0.294492
Stand 68	0.5296	0.539322	0.529618	0.529618	0.294875
Stand 69	0.5313	0.516409	0.531254	0.53072	0.294672
Stand 70	0.5282	0.499961	0.528532	0.512795	0.293433
Stand 71	0.554472	0.554472	0.528506	0.528506	0.303628
Stand 72	0.561604	0.561604	0.530141	0.530642	0.324496
Stand 73	0.56196	0.56196	0.542067	0.542236	0.314244
Stand 74	0.5405	0.522497	0.54054	0.539104	0.303798
Stand 75	0.51139	0.51139	0.543668	0.523161	0.300345
Stand 76	0.5326	0.545181	0.532633	0.532633	0.293455
Stand 77	0.5238	0.532609	0.523821	0.523821	0.293636
Stand 78	0.5272	0.549297	0.527245	0.527245	0.295712
Stand 79	0.5201	0.478124	0.520066	0.489534	0.29128
Stand 80	0.522	0.46974	0.521977	0.48166	0.290979
Stand 81	0.524	0.554992	0.524033	0.524033	0.290054
Stand 82	0.4923	0.452687	0.49229	0.490923	0.266618
Stand 83	0.596327	0.596327	0.541533	0.541533	0.308062
Stand 84	0.532	0.553067	0.53204	0.53204	0.295174
Stand 85	0.603499	0.603499	0.529507	0.529507	0.290366
Stand 86	0.599881	0.599881	0.524499	0.524499	0.292325
Stand 87	0.570814	0.570814	0.517901	0.517901	0.294515
Stand 88	0.5215	0.546823	0.521493	0.521493	0.292078
Stand 89	0.516	0.511862	0.516027	0.516027	0.286916
Stand 90	0.469242	0.469242	0.525703	0.47002	0.291774
Stand 91	0.542448	0.542448	0.525605	0.525605	0.301593
Stand 92	0.5182	0.550083	0.518231	0.518231	0.285913
Stand 93	0.55804	0.55804	0.53011	0.53048	0.316531
Stand 94	0.559044	0.559044	0.531902	0.532148	0.307906
Stand 95	0.553218	0.553218	0.529765	0.529774	0.30179
Stand 96	0.545497	0.545497	0.523142	0.523142	0.292291
Stand 97	0.557627	0.557627	0.520326	0.520167	0.290134
Stand 98	0.5137	0.511762	0.513661	0.513661	0.284498
Stand 99	0.481717	0.481717	0.512718	0.48804	0.283924
Stand 100	0.5149	0.491416	0.514869	0.500245	0.287576
Stand 101	0.536591	0.536591	0.476146	0.479684	0.296728
Stand 102	0.4883	0.529871	0.488308	0.490145	0.280657
Stand 103	0.555206	0.555206	0.494851	0.496084	0.274529
Stand 104	0.552461	0.552461	0.502008	0.502008	0.275104
Stand 105	0.547285	0.547285	0.499556	0.499556	0.293364
Stand 106	0.565812	0.565812	0.503315	0.503315	0.288013
Stand 107	0.543417	0.543417	0.49331	0.49331	0.279211
Stand 108	0.4957	0.519296	0.495749	0.495749	0.277473
Stand 109	0.4935	0.484639	0.493507	0.493507	0.275144
Stand 110	0.4995	0.471898	0.499471	0.472374	0.27933
Stand 111	0.4989	0.470956	0.498942	0.496264	0.294989
Stand 112	0.5763	0.5763	0.513638	0.51465	0.284764
Stand 113	0.535449	0.535449	0.521964	0.522473	0.284532
Stand 114	0.543044	0.543044	0.517816	0.517816	0.303626
Stand 115	0.5131	0.558648	0.513063	0.513063	0.293578
Stand 116	0.564167	0.564167	0.504191	0.504191	0.283399
Stand 117	0.5031	0.55684	0.503104	0.503104	0.279186
Stand 118	0.5027	0.542884	0.502672	0.502672	0.277612
Stand 119	0.504	0.505172	0.503965	0.50194	0.278139
Stand 120	0.493955	0.493955	0.515482	0.483478	0.28925
Stand 121	0.5106	0.488062	0.510574	0.510574	0.296369
Stand 122	0.5221	0.544062	0.522108	0.522108	0.290077
Stand 123	0.5241	0.530935	0.524125	0.524125	0.28321
Stand 124	0.5154	0.532892	0.515435	0.515435	0.28076
Stand 125	0.530951	0.530951	0.512145	0.512145	0.302873
Stand 126	0.517511	0.517511	0.506361	0.506361	0.294228
Stand 127	0.5022	0.505247	0.502186	0.502186	0.287649
Stand 128	0.5029	0.480843	0.502884	0.471247	0.281231
Stand 129	0.413194	0.413194	0.503841	0.418708	0.279963
Stand 130	0.430708	0.430708	0.513638	0.427385	0.285017
Stand 131	0.556763	0.556763	0.487687	0.487687	0.307295
Stand 132	0.534459	0.534459	0.498789	0.498789	0.292422
Stand 133	0.56157	0.56157	0.499186	0.499186	0.280616
Stand 134	0.523529	0.523529	0.491325	0.491325	0.273437
Stand 135	0.529188	0.529188	0.489392	0.489392	0.271597
Stand 136	0.4983	0.47756	0.498346	0.468839	0.285412
Stand 137	0.4832	0.463144	0.48318	0.446837	0.277444
Stand 138	0.4842	0.438643	0.484212	0.423978	0.275636
Stand 139	0.400884	0.400884	0.481599	0.383902	0.272702
Stand 140	0.398197	0.398197	0.489392	0.383509	0.274574
Stand 141	0.549819	0.549819	0.499471	0.499471	0.305465
Stand 142	0.587116	0.587116	0.496328	0.496328	0.284492
Stand 143	0.578109	0.578109	0.499109	0.499109	0.278321
Stand 144	0.581293	0.581293	0.489933	0.489933	0.269729
Stand 145	0.551527	0.551527	0.493678	0.493678	0.269299
Stand 146	0.4886	0.53205	0.488619	0.488619	0.279383
Stand 147	0.4933	0.517036	0.493284	0.493284	0.282087
Stand 148	0.507	0.474683	0.506986	0.47543	0.283041
Stand 149	0.5223	0.451637	0.522324	0.459118	0.290271
Stand 150	0.420766	0.420766	0.536206	0.413449	0.298874

## Sheet: coefficient of determination
			adjusted coefficient of determination
Plot	R-distribution	3-parameter Weibull	2-parameter Weibull	Logistic	Gompertz	Korf	Mitcherlich
Stand 1	1	0.99925	0.9995	0.999167	0.9965	0.9955	0.727333
Stand 2	0.9992	1	0.99985	0.9994	0.994	0.9922	0.7033
Stand 3	0.9996	0.9986	0.99775	0.9997	0.9973	0.994	0.7705
Stand 4	0.9984	0.9988	0.9985	0.99895	0.99505	0.9919	0.71725
Stand 5	0.999125	0.997375	0.9965	0.99916	0.9986	0.99734	0.72252
Stand 6	0.997375	0.990725	0.98992	0.99412	0.9979	0.99692	0.67072
Stand 7	0.99792	0.99712	0.995867	0.998	0.9968	0.994667	0.682667
Stand 8	0.99805	0.99565	0.9937	0.997429	0.997814	0.996529	0.721
Stand 9	0.997857	0.994571	0.992125	0.9955	0.99825	0.9975	0.7565
Stand 10	0.999143	0.999286	0.995375	0.99775	0.999125	0.99775	0.745
Stand 11	0.9969	0.9992	0.9967	0.9907	0.9832	0.97	0.7474
Stand 12	0.9988	0.9996	0.9996	0.9992	0.9904	0.9892	0.6924
Stand 13	0.9944	1	0.998	0.999	0.993	0.9838	0.8276
Stand 14	0.9995	0.99975	0.999833	0.998667	0.989333	0.987667	0.785167
Stand 15	0.9884	0.9956	0.9976	0.993	0.98	0.9676	0.8584
Stand 16	0.9995	0.998	0.998333	0.9995	0.990667	0.983333	0.819333
Stand 17	0.9966	0.9986	0.99745	0.99745	0.9946	0.99055	0.80365
Stand 18	0.9988	0.9982	0.99565	0.9988	0.99655	0.99205	0.76825
Stand 19	0.99755	0.9972	0.99524	0.9979	0.99748	0.99468	0.77936
Stand 20	0.99755	0.998075	0.9958	0.99748	0.9965	0.9923	0.7823
Stand 21	0.98725	0.99275	0.995333	0.991	0.983	0.974	0.602167
Stand 22	0.9986	0.99965	0.99972	0.99818	0.99104	0.98236	0.68108
Stand 23	0.9923	0.993175	0.99454	0.99118	0.98236	0.97298	0.73498
Stand 24	0.99615	0.997725	0.99846	0.99566	0.98768	0.98012	0.66526
Stand 25	0.99504	0.99536	0.996933	0.995067	0.989333	0.983067	0.704667
Stand 26	0.99955	0.99955	0.999743	0.999229	0.994471	0.990357	0.687443
Stand 27	0.997714	0.995429	0.9975	0.9965	0.990125	0.98575	0.692375
Stand 28	0.9984	0.99776	0.998133	0.997333	0.989333	0.984267	0.8468
Stand 29	0.99685	0.9961	0.996657	0.9964	0.988686	0.983286	0.857929
Stand 30	0.99408	0.9952	0.996	0.994533	0.987067	0.978933	0.914667
Stand 31	0.9995	0.99575	0.997167	0.996	0.989167	0.983167	0.706833
Stand 32	0.99925	0.993	0.995333	0.993167	0.976	0.984	0.7835
Stand 33	0.9998	0.9982	0.9985	0.99655	0.9871	0.9808	0.80275
Stand 34	0.999825	0.99615	0.99692	0.99538	0.9846	0.97578	0.80008
Stand 35	1	0.99825	0.9986	0.99762	0.98866	0.98166	0.7886
Stand 36	0.99965	0.99895	0.99916	0.9979	0.9888	0.98306	0.7606
Stand 37	0.99936	0.99904	0.9992	0.998	0.988933	0.980133	0.783733
Stand 38	0.99865	0.9991	0.999229	0.997943	0.989971	0.9811	0.823214
Stand 39	0.99904	0.99888	0.999067	0.9988	0.990267	0.9796	0.8676
Stand 40	0.99776	0.99776	0.998133	0.997867	0.9884	0.977333	0.872933
Stand 41	0.9996	0.9972	0.9986	0.9994	0.9912	0.9722	0.7826
Stand 42	0.9995	0.9995	0.999667	0.9995	0.995333	0.993667	0.762167
Stand 43	0.99975	0.998	0.998167	0.999833	0.9965	0.990667	0.866833
Stand 44	0.99925	0.99925	0.999333	0.9995	0.9925	0.981667	0.818667
Stand 45	0.99975	0.9995	0.999667	0.998833	0.989167	0.9855	0.786167
Stand 46	0.999	0.9998	0.99985	0.99895	0.99205	0.9838	0.7972
Stand 47	0.9993	0.99895	0.99916	0.99762	0.98824	0.97802	0.81128
Stand 48	0.99888	0.99824	0.998533	0.9964	0.986533	0.9768	0.8252
Stand 49	0.99925	0.9988	0.998971	0.997686	0.989457	0.981486	0.840057
Stand 50	0.99824	0.9968	0.997333	0.995733	0.984	0.9716	0.8864
Stand 51	0.9965	0.999	0.999167	0.9975	0.992667	0.987833	0.758833
Stand 52	0.9996	0.9992	0.9994	0.99955	0.99475	0.98635	0.7561
Stand 53	0.9978	0.999	0.99835	0.9982	0.9955	0.98875	0.7093
Stand 54	0.99965	0.999825	0.99944	0.99958	0.99496	0.98894	0.7214
Stand 55	0.999475	0.998425	0.9986	0.99958	0.9958	0.98992	0.6955
Stand 56	0.99895	0.99965	0.99972	0.99916	0.9937	0.98572	0.78286
Stand 57	0.99808	0.9984	0.998667	0.998	0.991867	0.9832	0.8036
Stand 58	0.98565	0.983375	0.98432	0.9874	0.98558	0.97886	0.8243
Stand 59	0.994225	0.993	0.99412	0.99538	0.98726	0.97354	0.9167
Stand 60	0.9951	0.99405	0.99482	0.99608	0.98866	0.97494	0.91964
Stand 61	0.995	0.98925	0.992833	0.9915	0.976	0.963333	0.852833
Stand 62	0.99675	0.9945	0.996333	0.9945	0.979833	0.972333	0.7925
Stand 63	0.9976	0.9978	0.99835	0.99685	0.98755	0.97435	0.8161
Stand 64	0.998	0.9954	0.99655	0.99445	0.98035	0.96145	0.87355
Stand 65	0.997	0.9976	0.9982	0.99625	0.98575	0.97	0.86365
Stand 66	0.99615	0.9958	0.99664	0.9944	0.98418	0.97144	0.86994
Stand 67	0.99685	0.997375	0.9979	0.99594	0.986	0.97256	0.86154
Stand 68	0.99856	0.99936	0.999467	0.998267	0.991067	0.98	0.8764
Stand 69	0.99904	0.99968	0.999733	0.9992	0.9936	0.983333	0.868933
Stand 70	0.99904	0.99936	0.999467	0.9992	0.994667	0.985067	0.870933
Stand 71	0.9999	0.9992	0.9976	0.9985	0.9937	0.9901	0.6913
Stand 72	1	0.9996	0.9992	0.9982	0.9858	0.978	0.7562
Stand 73	1	0.99875	0.999167	0.999	0.993	0.992	0.270833
Stand 74	0.999	1	0.999833	0.999167	0.994833	0.9895	0.7495
Stand 75	0.999	0.99825	0.9985	0.9995	0.994833	0.9865	0.7035
Stand 76	0.999	0.9996	0.9997	0.99865	0.98995	0.97585	0.7588
Stand 77	0.9993	0.99965	0.99972	0.99916	0.99216	0.98096	0.79882
Stand 78	0.998775	0.999125	0.9993	0.99818	0.98936	0.97816	0.85846
Stand 79	0.99872	0.99968	0.999467	0.9988	0.995733	0.986133	0.891867
Stand 80	0.99792	0.9992	0.998933	0.997867	0.995733	0.986267	0.884267
Stand 81	0.9988	0.9992	0.9996	0.9986	0.993	0.9822	0.8144
Stand 82	0.9356	0.9508	0.9754	0.9668	0.9634	0.934	0.789
Stand 83	0.9996	0.992	0.996	0.9964	0.9868	0.982	0.8292
Stand 84	0.998	0.999	0.999333	0.9975	0.987833	0.973667	0.883833
Stand 85	0.99775	0.9925	0.995	0.993667	0.975333	0.952	0.846167
Stand 86	0.9988	0.9954	0.99655	0.99535	0.97945	0.96085	0.85585
Stand 87	0.99895	0.9965	0.9972	0.99734	0.98488	0.97396	0.87022
Stand 88	0.996675	0.997025	0.99762	0.9965	0.98586	0.97158	0.8691
Stand 89	0.99664	0.99824	0.998533	0.997067	0.991067	0.977333	0.882933
Stand 90	0.9976	0.9984	0.998	0.9976	0.995333	0.984667	0.93
Stand 91	1	0.9976	0.9988	0.9996	0.9972	0.9952	0.8388
Stand 92	0.99925	0.99975	0.999833	0.998833	0.9935	0.982667	0.866833
Stand 93	0.99975	0.9985	0.999	0.998333	0.9865	0.986333	0.814333
Stand 94	0.99975	0.99875	0.999	0.998833	0.989667	0.9875	0.7835
Stand 95	0.9992	0.9996	0.9997	0.9988	0.9931	0.9883	0.82135
Stand 96	0.9994	0.9988	0.9991	0.9988	0.99055	0.98035	0.8077
Stand 97	0.999825	0.9986	0.99888	0.99888	0.99132	0.98096	0.83102
Stand 98	0.9986	0.999475	0.99958	0.99888	0.99356	0.98096	0.8341
Stand 99	0.998775	0.999125	0.99916	0.99888	0.9951	0.98152	0.91236
Stand 100	0.9986	0.99965	0.99972	0.99888	0.9944	0.98138	0.91096
Stand 101	0.9997	0.999	0.9949	0.9976	0.9661	0.9757	0.8434
Stand 102	0.9968	0.9988	0.9988	0.998	0.9892	0.9754	0.8694
Stand 103	0.9988	0.9968	0.9974	0.9978	0.9836	0.9582	0.8138
Stand 104	0.999	0.99725	0.998167	0.998333	0.987167	0.962833	0.840833
Stand 105	0.9995	0.99675	0.997833	0.998667	0.986167	0.9745	0.828667
Stand 106	0.9994	0.9966	0.99745	0.9979	0.9862	0.97495	0.8359
Stand 107	0.9993	0.99825	0.9986	0.99874	0.98978	0.97522	0.85846
Stand 108	0.99888	0.99952	0.9996	0.998933	0.992667	0.977467	0.872133
Stand 109	0.99888	0.99968	0.999733	0.998933	0.9952	0.981067	0.868533
Stand 110	0.9992	0.99984	0.9996	0.999067	0.996133	0.982	0.922
Stand 111	0.9992	1	1	0.999	0.9966	0.994	0.908
Stand 112	0.998	0.9984	0.9988	0.9972	0.9878	0.9718	0.8188
Stand 113	0.9995	0.99975	0.9995	0.999333	0.990833	0.9725	0.828
Stand 114	0.999	0.99875	0.999167	0.998667	0.988833	0.983	0.809667
Stand 115	0.99525	0.9965	0.997667	0.995833	0.9855	0.9735	0.793833
Stand 116	0.996	0.996	0.997	0.9955	0.985	0.9676	0.8332
Stand 117	0.9965	0.996675	0.99734	0.99608	0.98656	0.96794	0.85048
Stand 118	0.99475	0.99615	0.99692	0.99524	0.98614	0.96304	0.91908
Stand 119	0.99408	0.99664	0.9972	0.995067	0.989867	0.970533	0.931733
Stand 120	0.9993	0.99965	0.99958	0.99944	0.99426	0.97914	0.94792
Stand 121	0.9976	0.9996	0.9998	0.9986	0.996	0.9918	0.8784
Stand 122	0.9984	0.9996	0.9998	0.9988	0.9936	0.9836	0.8224
Stand 123	0.9992	0.9996	0.9998	0.9992	0.9886	0.9646	0.7724
Stand 124	0.999	0.99925	0.9995	0.998833	0.9895	0.9675	0.84
Stand 125	0.99925	0.999	0.999333	0.999	0.989	0.9795	0.833167
Stand 126	0.9996	0.9996	0.9997	0.99955	0.99295	0.9844	0.86245
Stand 127	0.998775	0.999825	0.99986	0.99902	0.99412	0.9839	0.88268
Stand 128	0.9958	0.9982	0.99835	0.9967	0.9931	0.976	0.93685
Stand 129	0.9972	0.99965	0.99692	0.9951	0.99734	0.98516	0.94848
Stand 130	0.9992	1	0.9984	0.997867	0.9984	0.9888	0.936667
Stand 131	1	0.9979	0.9937	0.9964	0.9598	0.9841	0.8455
Stand 132	0.9988	0.9968	0.9984	0.999	0.992	0.9872	0.8728
Stand 133	0.99975	0.99775	0.9985	0.998667	0.990833	0.977833	0.876167
Stand 134	0.99925	0.99725	0.998167	0.999333	0.992	0.973667	0.862833
Stand 135	0.9994	0.9988	0.9991	0.99925	0.9919	0.97195	0.88375
Stand 136	0.998	0.9998	0.99955	0.9982	0.99475	0.9805	0.95095
Stand 137	0.99895	0.99965	0.9993	0.9986	0.9965	0.98124	0.95702
Stand 138	0.99792	0.99952	0.998667	0.996933	0.9972	0.983333	0.9616
Stand 139	0.9992	0.99984	0.997333	0.995733	0.999067	0.987733	0.961733
Stand 140	0.9994	0.99985	0.997429	0.9964	0.999357	0.989714	0.957057
Stand 141	0.9996	0.9948	0.9974	0.9986	0.9922	0.9924	0.8948
Stand 142	0.9972	0.9936	0.9968	0.9964	0.985	0.972	0.846
Stand 143	0.9995	0.9965	0.997667	0.9975	0.987333	0.970167	0.868
Stand 144	0.999	0.99325	0.9955	0.996333	0.981667	0.953333	0.856
Stand 145	0.9965	0.996	0.997333	0.9965	0.9835	0.9515	0.852333
Stand 146	0.9968	0.9978	0.99835	0.9973	0.9886	0.9679	0.8785
Stand 147	0.998	0.9992	0.9994	0.99835	0.99055	0.97285	0.9349
Stand 148	0.9972	0.9993	0.99916	0.99748	0.99482	0.98096	0.93602
Stand 149	0.997725	0.9993	0.99846	0.99748	0.9965	0.986	0.90606
Stand 150	0.998775	0.999825	0.99608	0.99706	0.99832	0.99188	0.95632

## Sheet: fitting values
样地	径阶数	误差值		Dn	径阶	累积百分比	b	k		Dn	m	m^(1/(1-m))	x(拐点)	x(0.333)	x(0.9)	理论累计分布																			y=exp(-exp(a-b*x))
nb218	10	-0.0156825	0.0156825	0.0214	4	0.01	-45576.5	0.8071	0.0256825	-0.0156825	3.0479	0.58031	12.4028	10.6386	15.055	0.0256825	271480	5.2995	2.0375				0.1379	9.63532e-77	-0.173656	4	0.01	6.832	0.584	0.0110305	12.7219	4.6465	0.00461495	4.3015	0.408	5.39431e-07
		-0.0214268	0.0214268		6	0.035	-45576.5	0.8071	0.0564268	-0.0214268	3.0479	0.58031	12.4028	10.6386	15.055	0.0564268	271480	5.2995	2.0375				0.1379	1.36257e-09	0.109237	6	0.035	6.832	0.584	0.034623	12.7219	4.6465	0.0299769	4.3015	0.408	0.00169154
		0.0065612	0.0065612		8	0.13	-45576.5	0.8071	0.123439	0.0065612	3.0479	0.58031	12.4028	10.6386	15.055	0.123439	271480	5.2995	2.0375				0.1379	0.0117442	0.323942	8	0.13	6.832	0.584	0.1034	12.7219	4.6465	0.109394	4.3015	0.408	0.0594778
		0.0155618	0.0155618		10	0.28	-45576.5	0.8071	0.264438	0.0155618	3.0479	0.58031	12.4028	10.6386	15.055	0.264438	271480	5.2995	2.0375				0.1379	0.256099	0.486896	10	0.28	6.832	0.584	0.270517	12.7219	4.6465	0.278727	4.3015	0.408	0.287094
		-0.00875145	0.00875145		12	0.51	-45576.5	0.8071	0.518751	-0.00875145	3.0479	0.58031	12.4028	10.6386	15.055	0.518751	271480	5.2995	2.0375				0.1379	0.595506	0.610572	12	0.51	6.832	0.584	0.543887	12.7219	4.6465	0.533399	4.3015	0.408	0.57589
		-0.00374625	0.00374625		14	0.8	-45576.5	0.8071	0.803746	-0.00374625	3.0479	0.58031	12.4028	10.6386	15.055	0.803746	271480	5.2995	2.0375				0.1379	0.79533	0.704438	14	0.8	6.832	0.584	0.793147	12.7219	4.6465	0.789908	4.3015	0.408	0.783471
		0.00564892	0.00564892		16	0.955	-45576.5	0.8071	0.949351	0.00564892	3.0479	0.58031	12.4028	10.6386	15.055	0.949351	271480	5.2995	2.0375				0.1379	0.893284	0.775679	16	0.955	6.832	0.584	0.924979	12.7219	4.6465	0.945067	4.3015	0.408	0.897712
		0.000738318	0.000738318		18	0.99	-45576.5	0.8071	0.989262	0.000738318	3.0479	0.58031	12.4028	10.6386	15.055	0.989262	271480	5.2995	2.0375				0.1379	0.941338	0.829748	18	0.99	6.832	0.584	0.975398	12.7219	4.6465	0.993366	4.3015	0.408	0.953405
		-0.00283422	0.00283422		20	0.995	-45576.5	0.8071	0.997834	-0.00283422	3.0479	0.58031	12.4028	10.6386	15.055	0.997834	271480	5.2995	2.0375				0.1379	0.966003	0.870785	20	0.995	6.832	0.584	0.992217	12.7219	4.6465	0.999721	4.3015	0.408	0.979121
		0.000432241	0.000432241		22	1	-45576.5	0.8071	0.999568	0.000432241	3.0479	0.58031	12.4028	10.6386	15.055	0.999568	271480	5.2995	2.0375				0.1379	0.979344	0.90193	22	1	6.832	0.584	0.997567	12.7219	4.6465	0.999997	4.3015	0.408	0.990713

## Sheet: Examples
Plots	diameter class	diameter frequency percentage distribution	diameter cumulative percentage distribution
	2	0	0
A: 1667 stems/ha, 6 a	4	0.01	0.01
	6	0.05	0.06
	8	0.22	0.28
	10	0.53	0.81
	12	0.18	0.99
	14	0.01	1
	16	0	1
	18	0	1
	20	0	1
	22	0	1
	24	0	1
	26	0	1
	2	0	0
	4	0	0
B: 1667 stems/ha, 12 a	6	0.01	0.01
	8	0.01	0.02
	10	0.01	0.03
	12	0.05	0.08
	14	0.38	0.46
	16	0.29	0.75
	18	0.18	0.93
	20	0.07	1
	22	0	1
	24	0	1
	26	0	1
	2	0	0
	4	0	0
C: 1667 stems/ha, 18 a	6	0.01	0.01
	8	0.0001	0.0101
	10	0.0101	0.0202
	12	0.0202	0.0404
	14	0.101	0.1414
	16	0.3333	0.4747
	18	0.2222	0.6969
	20	0.1414	0.8383
	22	0.1212	0.9595
	24	0.0303	0.9898
	26	0.0102	1
D: 5000 stems/ha, 6 a	2	0.03	0.03
	4	0.18	0.21
	6	0.28	0.49
	8	0.41	0.9
	10	0.0933	0.9933
	12	0.0067	1
	14	0	1
	16	0	1
	18	0	1
	20	0	1
	22	0	1
	24	0	1
	26	0	1
	2	0
E: 5000 stems/ha, 12 a	4	0.04	0.04
	6	0.0841	0.1241
	8	0.2013	0.3254
	10	0.2383	0.5637
	12	0.3054	0.8691
	14	0.1174	0.9865
	16	0.0067	0.9932
	18	0.0068	1
	20	0	1
	22	0	1
	24	0	1
	26	0	1
			1
	2	0	0
F: 5000 stems/ha, 18 a	4	0.01	0.01
	6	0.0536	0.0636
	8	0.1343	0.1979
	10	0.212	0.4099
	12	0.2686	0.6785
	14	0.2085	0.887
	16	0.0848	0.9718
	18	0.0177	0.9895
	20	0.0105	1
	22	0	1
	24	0	1
	26	0	1

## Sheet: Inflection and Skewness
	Actual stands	Actual stands	R-distribution	R-distribution	Gompertz	Gompertz	Logistic	Logistic	2-Weibull	2Weibull	Korf	Korf	Mitscherlich	Mitscherlich	3-Weibull	3-Weibull		Skewness	Actual stands	R-distribution	Gompertz	Logistic	Korf	Mitscherlich	2-parameter Weibull	3-parameter Weibull		Kurtosis		R-distribution	Gompertz	Logistic	Korf	Mitscherlich	2-parameter Weibull	3-Weibull			R-distribution		3-Weibull		2-Weibull		Korf	Actual stands	实测
Plot	Skewness	Kurtosis	Skewness	Kurtosis	Skewness	Kurtosis	Skewness	Kurtosis	Skewness	Kurtosis	Skewness	Kurtosis	Skewness	Kurtosis	Skewness	Kurtosis			Actual stands	R-distribution	Gompertz	Logistic	Korf	Mitscherlich	2-parameter Weibull	3-parameter Weibull			Actual stands	R-distribution	Gompertz	Logistic	Korf	Mitscherlich	2-parameter Weibull	3-parameter Weibull			abscissa of inflection points	ordinates of inflection points	abscissa of inflection points	ordinates of inflection points	abscissa of inflection points	ordinates of inflection points	abscissa of inflection points	ordinates of inflection points	abscissa of inflection points	ordinates of inflection points
Stand 1	-0.696522	3.91824	-0.700093	3.91582	0.457091	2.16871	-0.149923	3.01912	-0.501556	3.19746	0.365688	1.54147	0.1994	-0.241159	-0.501556	3.19746		na16	-0.696522	-0.700093	0.457091	-0.149923	0.365688	0.1994	-0.501556	-0.501556		na16	3.91824	3.91582	2.16871	3.01912	1.54147	-0.241159	3.19746	3.19746			9.12018	0.572799	9.1242	0.576235	9.1242	0.576235	0.327094	-0.696522	3.91824	0.572799
Stand 2	-0.780848	4.30835	-0.427822	3.0669	0.331078	1.1794	-0.172813	2.46673	-0.484214	3.16363	0.36176	1.09438	0.202007	-0.491991	-0.20741	2.87447		na17	-0.780848	-0.427822	0.331078	-0.172813	0.36176	0.202007	-0.484214	-0.20741		na17	4.30835	3.0669	1.1794	2.46673	1.09438	-0.491991	3.16363	2.87447			10.6876	0.533206	10.821	0.550874	10.9162	0.573682	0.328363	-0.780848	4.30835	0.5737
Stand 3	-0.361685	3.62435	-0.158887	2.80977	0.379364	1.53491	-0.142998	2.77996	-0.585252	3.24111	0.283262	0.918212	0.171691	-0.154803	-0.0455835	2.73659		na18	-0.361685	-0.158887	0.379364	-0.142998	0.283262	0.171691	-0.585252	-0.0455835		na18	3.62435	2.80977	1.53491	2.77996	0.918212	-0.154803	3.24111	2.73659			11.6813	0.502094	11.7403	0.512779	12.1099	0.577431	0.322966	-0.361685	3.62435	0.502094
Stand 4	-0.770817	4.11021	-0.376098	2.21638	0.13774	0.643568	-0.245349	1.84454	-0.63903	3.29234	0.131164	0.101506	0.0965461	-0.238545	-0.154891	2.61819		na19	-0.770817	-0.376098	0.13774	-0.245349	0.131164	0.0965461	-0.63903	-0.154891		na19	4.11021	2.21638	0.643568	1.84454	0.101506	-0.238545	3.29234	2.61819			12.6636	0.520303	12.7607	0.529864	13.0205	0.578824	0.324652	-0.770817	4.11021	0.520303
Stand 5	-0.825348	4.9547	-0.19679	2.60013	0.291932	1.4141	-0.313807	2.87081	-0.846849	3.58682	-0.178867	1.4852	0.156655	-0.338196	-0.415402	2.91017		na10	-0.825348	-0.19679	0.291932	-0.313807	-0.178867	0.156655	-0.846849	-0.415402		na10	4.9547	2.60013	1.4141	2.87081	1.4852	-0.338196	3.58682	2.91017			13.2575	0.485672	13.5597	0.536748	13.8286	0.582906	0.329193	-0.825348	4.9547	0.485672
Stand 6	-0.861632	5.14195	-0.0108998	0.436675	-0.00198899	0.406082	-0.396031	1.53742	-0.91531	3.52141	0.0796955	0.0810766	0.105648	-0.390193	-0.51367	2.46149		na112	-0.861632	-0.0108998	-0.00198899	-0.396031	0.0796955	0.105648	-0.91531	-0.51367		na112	5.14195	0.436675	0.406082	1.53742	0.0810766	-0.390193	3.52141	2.46149			13.6676	0.378718	14.7018	0.53779	14.9868	0.580311	0.324652	-0.861632	5.14195	0.378718
Stand 7	-0.862209	4.89492	-0.205997	1.08964	0.0331965	0.397208	-0.335697	1.4814	-0.785203	3.31315	0.0958809	0.116703	0.136042	-0.488663				na114	-0.862209	-0.205997	0.0331965	-0.335697	0.0958809	0.136042	-0.785203			na114	4.89492	1.08964	0.397208	1.4814	0.116703	-0.488663	3.31315				15.6197	0.475464	15.6078	0.469111	16.4131	0.578243	0.324652	-0.862209	4.89492	0.475464
Stand 8	-0.688066	4.72038	-0.103213	1.58673	0.126144	0.940641	-0.448049	2.52712	-0.931189	3.62155	-0.0564599	0.835992	0.176977	-0.554184				na116	-0.688066	-0.103213	0.126144	-0.448049	-0.0564599	0.176977	-0.931189			na116	4.72038	1.58673	0.940641	2.52712	0.835992	-0.554184	3.62155				15.7874	0.448946	16.0115	0.470857	16.7951	0.577005	0.324652	-0.688066	4.72038	0.448946
Stand 9	-0.494825	4.30886	0.115176	1.56074	0.174552	1.41805	-0.519084	2.9918	-0.932989	3.55689	0.220235	0.805278	0.22754	-0.585913				na118	-0.494825	0.115176	0.174552	-0.519084	0.220235	0.22754	-0.932989			na118	4.30886	1.56074	1.41805	2.9918	0.805278	-0.585913	3.55689				15.6554	0.393293	16.2186	0.454711	17.2167	0.570547	0.320175	-0.494825	4.30886	0.393293
Stand 10	-0.504163	4.67109	0.0627509	1.78244	0.206438	1.42013	-0.475826	3.02138	-0.937246	3.60729	0.25609	0.754406	0.241683	-0.628669				na120	-0.504163	0.0627509	0.206438	-0.475826	0.25609	0.241683	-0.937246			na120	4.67109	1.78244	1.42013	3.02138	0.754406	-0.628669	3.60729				16.0455	0.419713	15.8208	0.382436	17.3728	0.574601	0.321379	-0.504163	4.67109	0.419713
Stand 11	-0.553327	2.42018	-0.356087	0.867221	-0.141501	0.349425	-0.389173	0.956071	-0.543791	1.66705	-0.12334	0.253783	-0.0474164	0.0203327	-0.408946	1.24295		na26	-0.553327	-0.356087	-0.141501	-0.389173	-0.12334	-0.0474164	-0.543791	-0.408946		na26	2.42018	0.867221	0.349425	0.956071	0.253783	0.0203327	1.66705	1.24295			6.84747	0.486555	7.00313	0.516758	7.17833	0.550981	0.308496	-0.553327	2.42018	0.551
Stand 12	-0.503617	3.07469	-0.361751	1.44405	0.0371384	0.379975	-0.303121	1.27613	-0.490163	2.50898	0.0837946	0.326397	0.0561653	-0.195972	-0.346971	2.07549		na27	-0.503617	-0.361751	0.0371384	-0.303121	0.0837946	0.0561653	-0.490163	-0.346971		na27	3.07469	1.44405	0.379975	1.27613	0.326397	-0.195972	2.50898	2.07549			8.40117	0.512739	8.55753	0.542223	8.67062	0.564171	0.325351	-0.503617	3.07469	0.5642
Stand 13	0.869565	3.06281	0.365789	0.968853	0.354853	0.69912	0.339294	1.41641	0.469644	2.63943	0.232386	0.405385	0.14025	0.0893196	0.651296	2.16786		na28	0.869565	0.365789	0.354853	0.339294	0.232386	0.14025	0.469644	0.651296		na28	3.06281	0.968853	0.69912	1.41641	0.405385	0.0893196	2.63943	2.16786			9.1674	0.433797	9.54961	0.502468	9.90904	0.565566	0.313022	0.869565	3.06281	0.5
Stand 14	-0.611159	3.23607	-0.540624	2.79686	0.207059	0.907378	-0.212134	2.02203	-0.5448	3.07366	0.266036	0.746681	0.0747061	-0.0307365	-0.414371	3.22586		na29	-0.611159	-0.540624	0.207059	-0.212134	0.266036	0.0747061	-0.5448	-0.414371		na29	3.23607	2.79686	0.907378	2.02203	0.746681	-0.0307365	3.07366	3.22586			10.9767	0.557564	11.1721	0.586727	11.0549	0.571883	0.326591	-0.611159	3.23607	0.5719
Stand 15	-0.353432	2.45003	-0.333537	1.42831	-0.00253853	0.353979	-0.177846	0.904849	-0.410846	2.24597	0.0146071	0.217938	-0.00679415	0.0840643	-0.334845	2.02965		na210	-0.353432	-0.333537	-0.00253853	-0.177846	0.0146071	-0.00679415	-0.410846	-0.334845		na210	2.45003	1.42831	0.353979	0.904849	0.217938	0.0840643	2.24597	2.02965			11.6829	0.559523	11.6214	0.550856	11.7411	0.569539	0.318247	-0.353432	2.45003	0.5695
Stand 16	-0.429139	3.07828	-0.433116	1.99253	0.0332061	0.575973	-0.324562	1.69433	-0.796016	3.209	0.088659	0.281661	0.031145	0.00309953	-0.523777	2.79302		na212	-0.429139	-0.433116	0.0332061	-0.324562	0.088659	0.031145	-0.796016	-0.523777		na212	3.07828	1.99253	0.575973	1.69433	0.281661	0.00309953	3.209	2.79302			12.6083	0.520657	12.7231	0.5399	12.9511	0.577591	0.322524	-0.429139	3.07828	0.520657
Stand 17	-0.34612	3.48558	-0.272681	2.30838	0.181975	0.989933	-0.257877	2.27168	-0.730719	3.27759	0.129789	0.638347	0.100109	-0.0513812	-0.107346	2.56647		na214	-0.34612	-0.272681	0.181975	-0.257877	0.129789	0.100109	-0.730719	-0.107346		na214	3.48558	2.30838	0.989933	2.27168	0.638347	-0.0513812	3.27759	2.56647			13.4703	0.502437	13.4222	0.496388	13.9633	0.579302	0.324139	-0.34612	3.48558	0.502437
Stand 18	-0.44627	3.48902	-0.22459	1.0597	0.00900254	0.369823	-0.312816	1.31476	-0.758281	3.12447	-0.0138176	0.258079	0.0391206	-0.100539	-0.170513	1.53715		na216	-0.44627	-0.22459	0.00900254	-0.312816	-0.0138176	0.0391206	-0.758281	-0.170513		na216	3.48902	1.0597	0.369823	1.31476	0.258079	-0.100539	3.12447	1.53715			14.1639	0.480095	14.2317	0.490145	14.8472	0.576628	0.321958	-0.44627	3.48902	0.480095
Stand 19	-0.279157	3.48538	-0.24785	1.62912	0.0471076	0.584917	-0.363891	1.79142	-0.830086	3.37061	0.0637585	0.330381	0.0775364	-0.163033	-0.238373	2.1589		na218	-0.279157	-0.24785	0.0471076	-0.363891	0.0637585	0.0775364	-0.830086	-0.238373		na218	3.48538	1.62912	0.584917	1.79142	0.330381	-0.163033	3.37061	2.1589			15.0303	0.474848	15.2436	0.499906	15.8274	0.576024	0.321958	-0.279157	3.48538	0.5
Stand 20	-0.402816	3.15648	-0.188265	0.948102	0.00470866	0.409283	-0.328327	1.34462	-0.686202	2.89845	0.00990113	0.257939	0.0602517	-0.156716	-0.176889	1.50695		na220	-0.402816	-0.188265	0.00470866	-0.328327	0.00990113	0.0602517	-0.686202	-0.176889		na220	3.15648	0.948102	0.409283	1.34462	0.257939	-0.156716	2.89845	1.50695			15.1861	0.465456	15.4073	0.49141	16.0888	0.570833	0.318907	-0.402816	3.15648	0.465456
Stand 21	-1.17076	4.34816	-0.52585	1.21029	-0.111729	0.198547	-0.369586	0.786768	-0.426747	0.998077	-0.0480405	0.102211	0.110204	-0.916277	-0.403002	0.992292		na36	-1.17076	-0.52585	-0.111729	-0.369586	-0.0480405	0.110204	-0.426747	-0.403002		na36	4.34816	1.21029	0.198547	0.786768	0.102211	-0.916277	0.998077	0.992292			8.98805	0.540718	9.09578	0.553469	9.0543	0.551959	0.31079	-1.17076	4.34816	0.552
Stand 22	-0.878722	4.51498	-0.65518	3.1706	0.138669	0.751381	-0.254857	2.0142	-0.358633	2.83961	0.123663	0.435398	0.309309	-1.24611	-0.311048	2.87613		na37	-0.878722	-0.65518	0.138669	-0.254857	0.123663	0.309309	-0.358633	-0.311048		na37	4.51498	3.1706	0.751381	2.0142	0.435398	-1.24611	2.83961	2.87613			10.8046	0.556537	10.8735	0.56165	10.8181	0.55896	0.309202	-0.878722	4.51498	0.559
Stand 23	-0.788641	3.64328	-0.949147	3.77099	0.106881	0.731243	-0.267083	1.92997	-0.4395	2.92356	0.1096	0.430688	0.181959	-0.541829	-0.439505	2.92352		na38	-0.788641	-0.949147	0.106881	-0.267083	0.1096	0.181959	-0.4395	-0.439505		na38	3.64328	3.77099	0.731243	1.92997	0.430688	-0.541829	2.92356	2.92352			12.5564	0.605076	12.2253	0.561071	12.2253	0.561073	0.310184	-0.788641	3.64328	0.5611
Stand 24	-0.734404	4.20416	-0.602204	2.53281	0.0679083	0.299457	-0.160107	1.04947	-0.277388	2.34991	0.0695624	0.184036	0.179309	-0.64157	-0.233801	2.45689		na39	-0.734404	-0.602204	0.0679083	-0.160107	0.0695624	0.179309	-0.277388	-0.233801		na39	4.20416	2.53281	0.299457	1.04947	0.184036	-0.64157	2.34991	2.45689			13.4888	0.582687	13.4351	0.571729	13.3877	0.569537	0.317224	-0.734404	4.20416	0.5695
Stand 25	-0.232281	4.00934	-0.352456	2.90558	0.277953	0.703913	0.0283543	1.7422	-0.0150337	2.84225	0.227402	0.442088	0.267238	-0.686034	0.181616	2.70777		na310	-0.232281	-0.352456	0.277953	0.0283543	0.227402	0.267238	-0.0150337	0.181616		na310	4.00934	2.90558	0.703913	1.7422	0.442088	-0.686034	2.84225	2.70777			14.0255	0.565651	13.9358	0.552122	14.027	0.567326	0.315272	-0.232281	4.00934	0.5673
Stand 26	-1.17695	5.73144	-0.860168	3.64428	0.0975062	0.808527	-0.41672	2.32431	-0.850294	3.50385	0.120978	0.442206	0.230702	-0.950285	-0.646504	3.16173		na312	-1.17695	-0.860168	0.0975062	-0.41672	0.120978	0.230702	-0.850294	-0.646504		na312	5.73144	3.64428	0.808527	2.32431	0.442206	-0.950285	3.50385	3.16173			15.2239	0.549665	15.3288	0.559548	15.4116	0.57498	0.321379	-1.17695	5.73144	0.549665
Stand 27	-1.06481	5.84017	-1.1335	4.74355	0.152965	0.935473	-0.372241	2.53581	-0.829615	3.50445	0.181079	0.527935	0.269689	-1.05107	-0.784909	3.48322		na314	-1.06481	-1.1335	0.152965	-0.372241	0.181079	0.269689	-0.829615	-0.784909		na314	5.84017	4.74355	0.935473	2.53581	0.527935	-1.05107	3.50445	3.48322			16.7263	0.586445	16.634	0.5785	16.5723	0.576241	0.321379	-1.06481	5.84017	0.586445
Stand 28	-0.14117	3.56211	-0.669418	3.40805	0.339594	1.55331	-0.219211	2.76634	-0.774961	3.26953	-1.25007	3.40716	0.151659	0.0567723	-0.774961	3.26953		na316	-0.14117	-0.669418	0.339594	-0.219211	-1.25007	0.151659	-0.774961	-0.774961		na316	3.56211	3.40805	1.55331	2.76634	3.40716	0.0567723	3.26953	3.26953			17.1539	0.558773	17.309	0.578845	17.309	0.578845	0.324652	-0.14117	3.56211	0.558773
Stand 29	-0.214917	3.54513	-0.669565	3.51913	0.40507	2.01706	-0.268791	3.08253	-0.842012	3.3198	0.331057	1.45282	0.219975	0.132381	-0.794514	3.259		na318	-0.214917	-0.669565	0.40507	-0.268791	0.331057	0.219975	-0.842012	-0.794514		na318	3.54513	3.51913	2.01706	3.08253	1.45282	0.132381	3.3198	3.259			17.6122	0.549305	17.7819	0.569989	17.8323	0.575983	0.321379	-0.214917	3.54513	0.549305
Stand 30	0.0679564	3.16096	-0.329196	2.80158	0.334478	1.74417	-0.0946752	2.58565	-0.603833	2.78135	0.23873	1.20391	0.224996	0.434406	-0.432843	2.72361		na320	0.0679564	-0.329196	0.334478	-0.0946752	0.23873	0.224996	-0.603833	-0.432843		na320	3.16096	2.80158	1.74417	2.58565	1.20391	0.434406	2.78135	2.72361			17.7092	0.542738	17.6947	0.542823	17.9731	0.573336	0.318247	0.0679564	3.16096	0.5733
Stand 31	-1.65684	5.19756	-1.72344	5.35309	-0.155982	1.38277	-0.758415	2.89586	-0.993512	3.46946	-0.115617	0.89106	-0.0160461	-0.444764	-0.993512	3.46946		nb16	-1.65684	-1.72344	-0.155982	-0.758415	-0.115617	-0.0160461	-0.993512	-0.993512		nb16	5.19756	5.35309	1.38277	2.89586	0.89106	-0.444764	3.46946	3.46946			7.88821	0.641106	7.46312	0.551274	7.46312	0.551274	0.308233	-1.65684	5.19756	0.641106
Stand 32	-0.927154	3.54975	-1.12101	3.90003	0.313475	1.5386	-0.25526	2.69093	-0.548294	3.07451	0.536052	1.88619	0.0924719	0.0929458	-0.548294	3.07451		nb17	-0.927154	-1.12101	0.313475	-0.25526	0.536052	0.0924719	-0.548294	-0.548294		nb17	3.54975	3.90003	1.5386	2.69093	1.88619	0.0929458	3.07451	3.07451			9.13943	0.64356	8.70183	0.559602	8.70183	0.559602	0.327003	-0.927154	3.54975	0.64356
Stand 33	-0.73489	3.51381	-0.860169	3.56195	0.389189	1.72269	-0.180517	2.66071	-0.396618	2.93695	0.372213	1.21155	0.160643	0.0693969	-0.396448	2.94151		nb18	-0.73489	-0.860169	0.389189	-0.180517	0.372213	0.160643	-0.396618	-0.396448		nb18	3.51381	3.56195	1.72269	2.66071	1.21155	0.0693969	2.93695	2.94151			10.012	0.606533	9.67903	0.552846	9.6736	0.552302	0.310145	-0.73489	3.51381	0.606533
Stand 34	-0.838786	3.89791	-1.16185	4.15873	0.577543	2.38371	-0.127098	3.16091	-0.467078	3.03643	0.511923	1.61981	0.261867	0.0591896	-0.467078	3.03643		nb19	-0.838786	-1.16185	0.577543	-0.127098	0.511923	0.261867	-0.467078	-0.467078		nb19	3.89791	4.15873	2.38371	3.16091	1.61981	0.0591896	3.03643	3.03643			10.9784	0.638188	10.5127	0.558816	10.5127	0.558816	0.309526	-0.838786	3.89791	0.638188
Stand 35	-0.758302	3.89004	-0.904096	3.8712	0.454785	1.86419	-0.156936	2.8965	-0.429474	3.00818	0.460338	1.29497	0.209824	-0.117517	-0.429474	3.00818		nb110	-0.758302	-0.904096	0.454785	-0.156936	0.460338	0.209824	-0.429474	-0.429474		nb110	3.89004	3.8712	1.86419	2.8965	1.29497	-0.117517	3.00818	3.00818			11.2342	0.600843	10.9484	0.557898	10.9484	0.557898	0.31177	-0.758302	3.89004	0.600843
Stand 36	-0.848278	3.59321	-0.858866	3.43251	0.137144	0.908304	-0.333668	2.1399	-0.514485	2.95552	0.181056	0.607885	0.124751	-0.396301	-0.514485	2.95552		nb112	-0.848278	-0.858866	0.137144	-0.333668	0.181056	0.124751	-0.514485	-0.514485		nb112	3.59321	3.43251	0.908304	2.1399	0.607885	-0.396301	2.95552	2.95552			12.0604	0.577736	11.9062	0.556656	11.9062	0.556656	0.313789	-0.848278	3.59321	0.577736
Stand 37	-0.755346	3.39653	-0.808462	3.31441	0.123235	0.978647	-0.356203	2.23845	-0.49243	2.8859	0.150907	0.60608	0.16164	-0.457096	-0.49243	2.8859		nb114	-0.755346	-0.808462	0.123235	-0.356203	0.150907	0.16164	-0.49243	-0.49243		nb114	3.39653	3.31441	0.978647	2.23845	0.60608	-0.457096	2.8859	2.8859			13.0395	0.568732	12.8764	0.550402	12.8764	0.550402	0.306508	-0.755346	3.39653	0.568732
Stand 38	-0.696409	3.25791	-1.01648	3.84929	0.24525	1.62548	-0.353278	2.78945	-0.510215	2.9559	0.298685	1.10374	0.249282	-0.281974	-0.510215	2.9559		nb116	-0.696409	-1.01648	0.24525	-0.353278	0.298685	0.249282	-0.510215	-0.510215		nb116	3.25791	3.84929	1.62548	2.78945	1.10374	-0.281974	2.9559	2.9559			13.4264	0.595933	12.9399	0.543321	12.9399	0.543321	0.302694	-0.696409	3.25791	0.5433
Stand 39	-0.626234	2.84535	-0.526686	2.39268	0.0397714	1.13553	-0.380388	2.09477	-0.487627	2.61958	0.119587	0.708917	0.0320604	0.193502	-0.488377	2.62918		nb118	-0.626234	-0.526686	0.0397714	-0.380388	0.119587	0.0320604	-0.487627	-0.488377		nb118	2.84535	2.39268	1.13553	2.09477	0.708917	0.193502	2.61958	2.62918			13.3551	0.532447	13.3849	0.534937	13.3773	0.534503	0.298658	-0.626234	2.84535	0.532447
Stand 40	-0.750124	2.88367	-0.657893	2.39068	-0.0911801	1.08978	-0.516708	2.08398	-0.623997	2.60874	0.0323473	0.665354	-0.0484717	0.239177	-0.623997	2.60874		nb120	-0.750124	-0.657893	-0.0911801	-0.516708	0.0323473	-0.0484717	-0.623997	-0.623997		nb120	2.88367	2.39068	1.08978	2.08398	0.665354	0.239177	2.60874	2.60874			13.3469	0.532382	13.317	0.529731	13.317	0.529731	0.296872	-0.750124	2.88367	0.532382
Stand 41	-0.660239	3.25672	-0.633361	2.66891	-0.0595172	1.23173	-0.476688	2.31338	-0.421768	2.58353	-0.0540632	0.771939	-0.0338378	0.176273	-0.421768	2.58353		nb26	-0.660239	-0.633361	-0.0595172	-0.476688	-0.0540632	-0.0338378	-0.421768	-0.421768		nb26	3.25672	2.66891	1.23173	2.31338	0.771939	0.176273	2.58353	2.58353			5.77559	0.531871	5.70179	0.518144	5.70179	0.518144	0.282969	-0.660239	3.25672	0.531871
Stand 42					0.354785	2.59432					0.278498	1.62427						nb27			0.354785		0.278498					nb27			2.59432		1.62427						6.75577	0.533255	6.8101	0.54328	6.8101	0.54328	0.312292			0.533255
Stand 43	-0.23885	3.18114	-0.203469	3.10795	0.507937	2.66684	-0.126537	3.07142	-0.460119	2.91261	0.457898	1.94356	0.360889	0.76318	-0.254148	2.81592		nb28	-0.23885	-0.203469	0.507937	-0.126537	0.457898	0.360889	-0.460119	-0.254148		nb28	3.18114	3.10795	2.66684	3.07142	1.94356	0.76318	2.91261	2.81592			7.44166	0.511789	7.47702	0.519592	7.63325	0.549458	0.305162	-0.23885	3.18114	0.511789
Stand 44	-0.478595	3.20368	-0.37838	2.83151	0.251563	1.59677	-0.261408	2.65618	-0.483962	2.95891	0.276584	0.974876	0.150738	0.145257	-0.433653	2.91603		nb29	-0.478595	-0.37838	0.251563	-0.261408	0.276584	0.150738	-0.483962	-0.433653		nb29	3.20368	2.83151	1.59677	2.65618	0.974876	0.145257	2.95891	2.91603			8.27311	0.518799	8.42484	0.544463	8.46538	0.551451	0.305709	-0.478595	3.20368	0.518799
Stand 45	-0.688168	3.25219	-0.716932	2.83178	0.0486182	0.911411	-0.41992	2.09521	-0.614262	2.95888	0.136492	0.665494	0.0433278	-0.0825598	-0.614262	2.95888		nb210	-0.688168	-0.716932	0.0486182	-0.41992	0.136492	0.0433278	-0.614262	-0.614262		nb210	3.25219	2.83178	0.911411	2.09521	0.665494	-0.0825598	2.95888	2.95888			9.12293	0.553225	9.11317	0.552443	9.11317	0.552443	0.314987	-0.688168	3.25219	0.553225
Stand 46	-0.683557	3.1066	-0.613559	2.86911	0.110567	1.14005	-0.394896	2.37765	-0.578571	2.99567	0.114754	0.695799	0.131442	-0.219238	-0.578571	2.99567		nb212	-0.683557	-0.613559	0.110567	-0.394896	0.114754	0.131442	-0.578571	-0.578571		nb212	3.1066	2.86911	1.14005	2.37765	0.695799	-0.219238	2.99567	2.99567			10.0323	0.534939	10.1455	0.551208	10.1455	0.551208	0.306867	-0.683557	3.1066	0.5512
Stand 47	-0.750497	3.32807	-0.938322	3.66747	0.18219	1.48729	-0.396544	2.71579	-0.611971	3.0625	0.201056	0.921004	0.163568	-0.168569	-0.611971	3.0625		nb214	-0.750497	-0.938322	0.18219	-0.396544	0.201056	0.163568	-0.611971	-0.611971		nb214	3.32807	3.66747	1.48729	2.71579	0.921004	-0.168569	3.0625	3.0625			11.1408	0.579905	10.908	0.549451	10.908	0.549451	0.304329	-0.750497	3.32807	0.579905
Stand 48	-0.584702	3.07599	-0.827194	3.58244	0.419685	1.89948	-0.169678	2.82544	-0.346234	2.88143	0.465572	1.38246	0.288823	-0.0530711	-0.346234	2.88143		nb216	-0.584702	-0.827194	0.419685	-0.169678	0.465572	0.288823	-0.346234	-0.346234		nb216	3.07599	3.58244	1.89948	2.82544	1.38246	-0.0530711	2.88143	2.88143			12.0447	0.598667	11.5967	0.54522	11.5967	0.54522	0.304659	-0.584702	3.07599	0.598667
Stand 49	-0.656138	3.39466	-0.923238	3.80394	0.408884	2.32388	-0.317971	3.1707	-0.569096	3.01658	0.528195	1.83589	0.35086	0.0480081	-0.569096	3.01658		nb218	-0.656138	-0.923238	0.408884	-0.317971	0.528195	0.35086	-0.569096	-0.569096		nb218	3.39466	3.80394	2.32388	3.1707	1.83589	0.0480081	3.01658	3.01658			12.4028	0.58031	12.0754	0.543782	12.0754	0.543782	0.304618	-0.656138	3.39466	0.58031
Stand 50	-0.538784	3.07	-0.698609	3.01322	0.31019	2.0148	-0.187832	2.65685	-0.433259	2.74905	0.406597	1.47167	0.210873	0.702135	-0.433259	2.74905		nb220	-0.538784	-0.698609	0.31019	-0.187832	0.406597	0.210873	-0.433259	-0.433259		nb220	3.07	3.01322	2.0148	2.65685	1.47167	0.702135	2.74905	2.74905			12.6791	0.595532	12.1194	0.536677	12.1194	0.536677	0.299067	-0.538784	3.07	0.595532
Stand 51	-1.11472	4.01815	-0.812512	3.30288	0.0342785	1.52173	-0.607548	2.85037	-0.680693	3.06172	0.0707567	1.08082	0.119293	-0.374798	-0.680922	3.06341		nb36	-1.11472	-0.812512	0.0342785	-0.607548	0.0707567	0.119293	-0.680693	-0.680922		nb36	4.01815	3.30288	1.52173	2.85037	1.08082	-0.374798	3.06172	3.06341			6.97525	0.531896	7.0065	0.537769	7.00511	0.537614	0.30582	-1.11472	4.01815	0.5376
Stand 52	-0.867247	4.35754	-0.690375	3.50166	0.199178	1.74176	-0.435312	3.02882	-0.574227	3.04015	0.183457	1.07128	0.227433	-0.525973	-0.574227	3.04015		nb37	-0.867247	-0.690375	0.199178	-0.435312	0.183457	0.227433	-0.574227	-0.574227		nb37	4.35754	3.50166	1.74176	3.02882	1.07128	-0.525973	3.04015	3.04015			8.06798	0.531871	8.14875	0.544935	8.14875	0.544935	0.300116	-0.867247	4.35754	0.531871
Stand 53	-0.584061	3.57263	-0.406402	1.49132	-0.0644195	0.559298	-0.476351	1.69569	-0.507173	2.18428	0.0104662	0.31978	0.169005	-0.945324				nb38	-0.584061	-0.406402	-0.0644195	-0.476351	0.0104662	0.169005	-0.507173			nb38	3.57263	1.49132	0.559298	1.69569	0.31978	-0.945324	2.18428				9.01795	0.486234	9.071	0.484799	9.4153	0.541984	0.303842	-0.584061	3.57263	0.542
Stand 54	-0.796378	4.17294	-0.633487	2.95756	0.106475	1.00797	-0.421626	2.39592	-0.529903	2.92722	0.105019	0.603913	0.242105	-1.04552	-0.414878	2.78632		nb39	-0.796378	-0.633487	0.106475	-0.421626	0.105019	0.242105	-0.529903	-0.414878		nb39	4.17294	2.95756	1.00797	2.39592	0.603913	-1.04552	2.92722	2.78632			10.1315	0.528734	10.2589	0.542041	10.2859	0.550518	0.306287	-0.796378	4.17294	0.528734
Stand 55	-1.06151	4.80232	-0.745063	2.67555	-0.0715324	0.763231	-0.612147	2.27836	-0.836858	3.14664	-0.0214691	0.428111	0.175211	-1.15741	-0.693563	2.80453		nb310	-1.06151	-0.745063	-0.0715324	-0.612147	-0.0214691	0.175211	-0.836858	-0.693563		nb310	4.80232	2.67555	0.763231	2.27836	0.428111	-1.15741	3.14664	2.80453			10.4417	0.517283	10.5838	0.537517	10.7037	0.55487	0.307853	-1.06151	4.80232	0.517283
Stand 56	-0.508412	3.15954	-0.489937	2.23362	0.0441853	0.791709	-0.390459	1.96994	-0.501844	2.71904	0.0951542	0.474621	0.128051	-0.396416	-0.413862	2.53524		nb312	-0.508412	-0.489937	0.0441853	-0.390459	0.0951542	0.128051	-0.501844	-0.413862		nb312	3.15954	2.23362	0.791709	1.96994	0.474621	-0.396416	2.71904	2.53524			11.5698	0.517722	11.7228	0.536345	11.8241	0.548399	0.306129	-0.508412	3.15954	0.5484
Stand 57	-0.75427	3.35334	-0.772807	3.04686	0.00190708	1.11651	-0.542682	2.49569	-0.705959	3.04075	0.077757	0.670353	0.129742	-0.402869	-0.706067	3.04156		nb314	-0.75427	-0.772807	0.00190708	-0.542682	0.077757	0.129742	-0.705959	-0.706067		nb314	3.35334	3.04686	1.11651	2.49569	0.670353	-0.402869	3.04075	3.04156			12.3912	0.534643	12.4799	0.545202	12.4793	0.545161	0.303033	-0.75427	3.35334	0.5452
Stand 58	0.588529	2.74596	0.0599892	0.685619	0.145323	0.398804	-0.00712505	0.906657	0.0572686	1.2372	0.133764	0.251134	0.106178	-0.0671593	0.174993	0.796143		nb316	0.588529	0.0599892	0.145323	-0.00712505	0.133764	0.106178	0.0572686	0.174993		nb316	2.74596	0.685619	0.398804	0.906657	0.251134	-0.0671593	1.2372	0.796143			13.1339	0.458224	13.2503	0.4699	13.9912	0.538652	0.299478	0.588529	2.74596	0.458224
Stand 59	-0.0228163	2.77478	-0.25277	2.04811	0.0722438	1.21668	-0.22554	1.99376	-0.422144	2.52135	0.12058	0.727692	0.0702682	0.443881	-0.251877	2.37717		nb318	-0.0228163	-0.25277	0.0722438	-0.22554	0.12058	0.0702682	-0.422144	-0.251877		nb318	2.77478	2.04811	1.21668	1.99376	0.727692	0.443881	2.52135	2.37717			13.0853	0.508081	13.017	0.502131	13.416	0.541922	0.299287	-0.0228163	2.77478	0.508081
Stand 60	-0.444046	2.83323	-0.582828	2.25141	-0.166862	1.26139	-0.561957	2.20832	-0.842836	2.86304	-0.0457097	0.728584	-0.0528741	0.450644	-0.632115	2.59114		nb320	-0.444046	-0.582828	-0.166862	-0.561957	-0.0457097	-0.0528741	-0.842836	-0.632115		nb320	2.83323	2.25141	1.26139	2.20832	0.728584	0.450644	2.86304	2.59114			13.013	0.504918	12.9204	0.496468	13.373	0.541562	0.299262	-0.444046	2.83323	0.504918
Stand 61	-0.638894	2.85119	-0.821252	3.26199	0.240204	2.00041	-0.238699	2.74981	-0.208488	2.73522	1.15387	3.32947	0.230957	0.665319	-0.208488	2.73522		nc16	-0.638894	-0.821252	0.240204	-0.238699	1.15387	0.230957	-0.208488	-0.208488		nc16	2.85119	3.26199	2.00041	2.74981	3.32947	0.665319	2.73522	2.73522			6.47698	0.607945	5.87671	0.50674	5.87671	0.50674	0.317938	-0.638894	2.85119	0.607945
Stand 62	-0.64293	2.79746	-0.842102	3.27732	0.120421	1.2129	-0.345254	2.283	-0.25947	2.55486	0.26076	0.969033	0.126934	-0.17512	-0.25947	2.55486		nc17	-0.64293	-0.842102	0.120421	-0.345254	0.26076	0.126934	-0.25947	-0.25947		nc17	2.79746	3.27732	1.2129	2.283	0.969033	-0.17512	2.55486	2.55486			7.44729	0.601896	6.94987	0.523142	6.94987	0.523142	0.302067	-0.64293	2.79746	0.601896
Stand 63	-0.678052	2.94567	-0.759877	3.25703	0.130373	1.51512	-0.397993	2.60728	-0.340109	2.70114	0.179941	1.00578	0.204463	-0.226122	-0.340109	2.70114		nc18	-0.678052	-0.759877	0.130373	-0.397993	0.179941	0.204463	-0.340109	-0.340109		nc18	2.94567	3.25703	1.51512	2.60728	1.00578	-0.226122	2.70114	2.70114			8.05429	0.563261	7.73931	0.520276	7.73931	0.520276	0.290008	-0.678052	2.94567	0.5203
Stand 64	-0.581047	2.90619	-0.630354	2.95009	0.438024	2.26128	-0.0720617	2.74529	-0.255893	2.72197	0.429008	1.58462	0.275128	0.909897	-0.255893	2.72197		nc19	-0.581047	-0.630354	0.438024	-0.0720617	0.429008	0.275128	-0.255893	-0.255893		nc19	2.90619	2.95009	2.26128	2.74529	1.58462	0.909897	2.72197	2.72197			8.93805	0.609238	8.36814	0.529086	8.36814	0.529086	0.291111	-0.581047	2.90619	0.609238
Stand 65	-0.505825	2.81483	-0.462066	2.88499	0.37602	1.89478	-0.0974735	2.57707	-0.220634	2.7215	0.396179	1.28616	0.233473	0.528466	-0.220634	2.7215		nc110	-0.505825	-0.462066	0.37602	-0.0974735	0.396179	0.233473	-0.220634	-0.220634		nc110	2.81483	2.88499	1.89478	2.57707	1.28616	0.528466	2.7215	2.7215			9.16514	0.573465	8.85532	0.532326	8.85532	0.532326	0.294784	-0.505825	2.81483	0.5323
Stand 66	-0.706264	3.08566	-0.795172	3.19782	0.276257	2.07353	-0.27144	2.76422	-0.426301	2.81336	0.415653	1.55666	0.219032	0.622886	-0.426301	2.81336		nc112	-0.706264	-0.795172	0.276257	-0.27144	0.415653	0.219032	-0.426301	-0.426301		nc112	3.08566	3.19782	2.07353	2.76422	1.55666	0.622886	2.81336	2.81336			10.0906	0.595855	9.51991	0.527323	9.51991	0.527323	0.295298	-0.706264	3.08566	0.595855
Stand 67	-0.847474	3.08268	-0.805752	3.13603	0.0753342	1.62027	-0.431776	2.5838	-0.534848	2.83854	0.198313	1.08934	0.095295	0.314378	-0.534848	2.83854		nc114	-0.847474	-0.805752	0.0753342	-0.431776	0.198313	0.095295	-0.534848	-0.534848		nc114	3.08268	3.13603	1.62027	2.5838	1.08934	0.314378	2.83854	2.83854			10.4213	0.571403	10.0253	0.527019	10.0253	0.527019	0.294492	-0.847474	3.08268	0.527
Stand 68	-0.572695	2.91844	-0.624314	3.22699	0.259146	2.16679	-0.374005	2.97133	-0.547123	2.91987	0.362273	1.57867	0.303676	0.391061	-0.547123	2.91987		nc116	-0.572695	-0.624314	0.259146	-0.374005	0.362273	0.303676	-0.547123	-0.547123		nc116	2.91844	3.22699	2.16679	2.97133	1.57867	0.391061	2.91987	2.91987			10.6432	0.539322	10.547	0.529618	10.547	0.529618	0.294875	-0.572695	2.91844	0.5296
Stand 69	-0.403258	3.02445	-0.508135	3.03487	0.211468	1.96455	-0.404648	2.90102	-0.555802	2.92812	0.284294	1.34034	0.268577	0.191711	-0.551906	2.92467		nc118	-0.403258	-0.508135	0.211468	-0.404648	0.284294	0.268577	-0.555802	-0.551906		nc118	3.02445	3.03487	1.96455	2.90102	1.34034	0.191711	2.92812	2.92467			10.7416	0.516409	10.8635	0.53072	10.8683	0.531254	0.294672	-0.403258	3.02445	0.5313
Stand 70	-0.480104	3.12485	-0.593382	2.92911	0.0262378	1.81387	-0.594299	2.93035	-0.734433	3.05157	0.138642	1.18545	0.168644	0.12557	-0.625303	2.92537		nc120	-0.480104	-0.593382	0.0262378	-0.594299	0.138642	0.168644	-0.734433	-0.625303		nc120	3.12485	2.92911	1.81387	2.93035	1.18545	0.12557	3.05157	2.92537			10.6864	0.499961	10.7971	0.512795	10.9454	0.528532	0.293433	-0.480104	3.12485	0.5282
Stand 71	-0.775308	3.27506	-0.721768	2.74737	-0.128972	1.26235	-0.508648	2.20128	-0.430485	2.65305	-0.165251	0.943226	-0.116765	0.30078	-0.430485	2.65305		nc26	-0.775308	-0.721768	-0.128972	-0.508648	-0.165251	-0.116765	-0.430485	-0.430485		nc26	3.27506	2.74737	1.26235	2.20128	0.943226	0.30078	2.65305	2.65305			4.88756	0.554472	4.78282	0.528506	4.78282	0.528506	0.303628	-0.775308	3.27506	0.554472
Stand 72	-0.804062	3.466	-0.837861	3.22342	-0.0605599	1.22555	-0.243763	2.12551	-0.489092	2.7925	0.603406	1.56069	0.00953566	0.00452205	-0.489126	2.80073		nc27	-0.804062	-0.837861	-0.0605599	-0.243763	0.603406	0.00953566	-0.489092	-0.489126		nc27	3.466	3.22342	1.22555	2.12551	1.56069	0.00452205	2.7925	2.80073			6.00474	0.561604	5.86146	0.530642	5.85769	0.530141	0.324496	-0.804062	3.466	0.561604
Stand 73	-0.794728	3.6581	-0.705251	3.60811	0.550887	2.33385	-0.260745	3.02143	-0.368692	2.90974	0.495017	1.94332	0.251565	-0.125675	-0.36873	2.91057		nc28	-0.794728	-0.705251	0.550887	-0.260745	0.495017	0.251565	-0.368692	-0.36873		nc28	3.6581	3.60811	2.33385	3.02143	1.94332	-0.125675	2.90974	2.91057			6.82074	0.56196	6.72209	0.542236	6.72078	0.542067	0.314244	-0.794728	3.6581	0.56196
Stand 74	-0.627734	3.38791	-0.569654	2.86049	0.114427	1.27675	-0.431776	2.5278	-0.474549	2.87345	0.100098	0.849114	0.197481	-0.556812	-0.463897	2.85642		nc29	-0.627734	-0.569654	0.114427	-0.431776	0.100098	0.197481	-0.474549	-0.463897		nc29	3.38791	2.86049	1.27675	2.5278	0.849114	-0.556812	2.87345	2.85642			7.17027	0.522497	7.25645	0.539104	7.26454	0.54054	0.303798	-0.627734	3.38791	0.5405
Stand 75	-0.670016	3.52694	-0.526348	2.09986	-0.041543	0.691997	-0.459921	1.90503	-0.508841	2.50133	-0.0316869	0.419595	0.13382	-0.713371	-0.381803	2.17312		nc210	-0.670016	-0.526348	-0.041543	-0.459921	-0.0316869	0.13382	-0.508841	-0.381803		nc210	3.52694	2.09986	0.691997	1.90503	0.419595	-0.713371	2.50133	2.17312			7.71368	0.51139	7.78141	0.523161	7.90128	0.543668	0.300345	-0.670016	3.52694	0.51139
Stand 76	-0.688509	3.24361	-0.717561	2.748	-0.0121564	0.847488	-0.462154	2.06985	-0.427111	2.44119	0.0359327	0.486629	0.132054	-0.65389	-0.427111	2.44119		nc212	-0.688509	-0.717561	-0.0121564	-0.462154	0.0359327	0.132054	-0.427111	-0.427111		nc212	3.24361	2.748	0.847488	2.06985	0.486629	-0.65389	2.44119	2.44119			8.85876	0.545181	8.76339	0.532633	8.76339	0.532633	0.293455	-0.688509	3.24361	0.5326
Stand 77	-0.90775	3.45081	-0.867352	3.10412	-0.0985531	1.22217	-0.665109	2.61572	-0.638418	2.7681	0.0472886	0.738309	0.0935112	-0.5674	-0.638418	2.7681		nc214	-0.90775	-0.867352	-0.0985531	-0.665109	0.0472886	0.0935112	-0.638418	-0.638418		nc214	3.45081	3.10412	1.22217	2.61572	0.738309	-0.5674	2.7681	2.7681			9.40963	0.532609	9.33229	0.523821	9.33229	0.523821	0.293636	-0.90775	3.45081	0.5238
Stand 78	-0.676836	3.01432	-0.680781	2.93736	0.0858281	1.54342	-0.423657	2.52467	-0.507823	2.80072	0.197055	1.03924	0.0843786	0.262869	-0.507823	2.80072		nc216	-0.676836	-0.680781	0.0858281	-0.423657	0.197055	0.0843786	-0.507823	-0.507823		nc216	3.01432	2.93736	1.54342	2.52467	1.03924	0.262869	2.80072	2.80072			10.3559	0.549297	10.1572	0.527245	10.1572	0.527245	0.295712	-0.676836	3.01432	0.5272
Stand 79	-0.424714	2.78418	-0.361281	2.72216	0.113738	2.01712	-0.482416	2.87912	-0.581256	2.88781	0.250439	1.42393	0.24435	0.390958	-0.390426	2.73457		nc218	-0.424714	-0.361281	0.113738	-0.482416	0.250439	0.24435	-0.581256	-0.390426		nc218	2.78418	2.72216	2.01712	2.87912	1.42393	0.390958	2.88781	2.73457			10.0344	0.478124	10.1381	0.489534	10.4339	0.520066	0.29128	-0.424714	2.78418	0.5201
Stand 80	-0.447715	2.82096	-0.397475	2.60753	0.0279749	1.87215	-0.564284	2.86724	-0.659004	2.94527	0.151773	1.2491	0.196875	0.224507	-0.40888	2.68714		nc220	-0.447715	-0.397475	0.0279749	-0.564284	0.151773	0.196875	-0.659004	-0.40888		nc220	2.82096	2.60753	1.87215	2.86724	1.2491	0.224507	2.94527	2.68714			10.188	0.46974	10.2975	0.48166	10.6923	0.521977	0.290979	-0.447715	2.82096	0.522
Stand 81	-0.353256	2.99613	-0.383137	3.0221	0.333396	2.0135	-0.116624	2.7199	-0.114722	2.76529	0.231414	1.405	0.253424	0.421434	-0.114722	2.76529		nc36	-0.353256	-0.383137	0.333396	-0.116624	0.231414	0.253424	-0.114722	-0.114722		nc36	2.99613	3.0221	2.0135	2.7199	1.405	0.421434	2.76529	2.76529			5.45607	0.554992	5.29319	0.524033	5.29319	0.524033	0.290054	-0.353256	2.99613	0.524
Stand 82	0.176931	1.9419	-0.167153	0.768988	-0.0479757	0.470916	-0.249868	0.977937	-0.127437	0.870638	-0.0256266	0.294263	0.0590671	-0.129929	-0.124831	0.86386		nc37	0.176931	-0.167153	-0.0479757	-0.249868	-0.0256266	0.0590671	-0.127437	-0.124831		nc37	1.9419	0.768988	0.470916	0.977937	0.294263	-0.129929	0.870638	0.86386			6.00907	0.452687	6.29008	0.490923	6.30015	0.49229	0.266618	0.176931	1.9419	0.4923
Stand 83	-0.45843	2.88845	-0.548708	2.76646	0.303109	1.60257	-0.161336	2.23704	-0.310902	2.7092	0.241827	1.1334	0.0280657	0.524194	-0.310902	2.7092		nc38	-0.45843	-0.548708	0.303109	-0.161336	0.241827	0.0280657	-0.310902	-0.310902		nc38	2.88845	2.76646	1.60257	2.23704	1.1334	0.524194	2.7092	2.7092			7.42637	0.596327	7.1333	0.541533	7.1333	0.541533	0.308062	-0.45843	2.88845	0.596327
Stand 84	-0.474866	2.74563	-0.417428	2.76701	0.273082	1.83635	-0.169587	2.51486	-0.32777	2.72035	0.261049	1.23538	0.183497	0.661757	-0.32777	2.72035		nc39	-0.474866	-0.417428	0.273082	-0.169587	0.261049	0.183497	-0.32777	-0.32777		nc39	2.74563	2.76701	1.83635	2.51486	1.23538	0.661757	2.72035	2.72035			7.87793	0.553067	7.73904	0.53204	7.73904	0.53204	0.295174	-0.474866	2.74563	0.532
Stand 85	-0.569795	2.80599	-0.676266	2.77256	0.0880504	1.18502	-0.251539	2.04095	-0.316085	2.55953	0.0989221	0.720029	0.00810855	0.404117	-0.316085	2.55953		nc310	-0.569795	-0.676266	0.0880504	-0.251539	0.0989221	0.00810855	-0.316085	-0.316085		nc310	2.80599	2.77256	1.18502	2.04095	0.720029	0.404117	2.55953	2.55953			8.75895	0.603499	8.25199	0.529507	8.25199	0.529507	0.290366	-0.569795	2.80599	0.603499
Stand 86	-0.781456	2.93572	-0.820325	2.99072	0.0528771	1.38331	-0.365304	2.28677	-0.434248	2.67005	0.171356	0.885252	0.00433349	0.436679	-0.434248	2.67005		nc312	-0.781456	-0.820325	0.0528771	-0.365304	0.171356	0.00433349	-0.434248	-0.434248		nc312	2.93572	2.99072	1.38331	2.28677	0.885252	0.436679	2.67005	2.67005			9.6862	0.599881	9.08776	0.524499	9.08776	0.524499	0.292325	-0.781456	2.93572	0.599881
Stand 87	-0.821675	3.04936	-0.805453	3.04854			-0.44957	2.56467	-0.524737	2.77224	0.251451	1.2324	0.0157329	0.57124	-0.524737	2.77224		nc314	-0.821675	-0.805453		-0.44957	0.251451	0.0157329	-0.524737	-0.524737		nc314	3.04936	3.04854		2.56467	1.2324	0.57124	2.77224	2.77224			10.1489	0.570814	9.67473	0.517901	9.67473	0.517901	0.294515	-0.821675	3.04936	0.570814
Stand 88	-0.641597	2.87884	-0.8245	2.86737	-0.123878	1.28936	-0.594789	2.3915	-0.65683	2.75862	0.0333968	0.805163	-0.00836931	0.170419	-0.65683	2.75862		nc316	-0.641597	-0.8245	-0.123878	-0.594789	0.0333968	-0.00836931	-0.65683	-0.65683		nc316	2.87884	2.86737	1.28936	2.3915	0.805163	0.170419	2.75862	2.75862			10.5708	0.546823	10.3227	0.521493	10.3227	0.521493	0.292078	-0.641597	2.87884	0.5215
Stand 89	-0.667701	2.91144	-0.781804	2.83042	-0.192235	1.56952	-0.721432	2.71096	-0.782131	2.93926	-0.0276778	0.972435	0.00882684	0.200637	-0.782131	2.93926		nc318	-0.667701	-0.781804	-0.192235	-0.721432	-0.0276778	0.00882684	-0.782131	-0.782131		nc318	2.91144	2.83042	1.56952	2.71096	0.972435	0.200637	2.93926	2.93926			10.908	0.511862	10.9408	0.516027	10.9408	0.516027	0.286916	-0.667701	2.91144	0.516
Stand 90	-0.638378	3.1142	-0.65245	2.8703	-0.237827	2.21283	-0.808744	3.08503	-1.08259	3.2851	-0.0260789	1.46693	0.0208993	0.901736	-0.78569	3.01773		nc320	-0.638378	-0.65245	-0.237827	-0.808744	-0.0260789	0.0208993	-1.08259	-0.78569		nc320	3.1142	2.8703	2.21283	3.08503	1.46693	0.901736	3.2851	3.01773			10.8665	0.469242	10.8694	0.47002	11.4287	0.525703	0.291774	-0.638378	3.1142	0.469242
Stand 91	-0.49683	3.37727	-0.4756	3.29641	0.379948	2.8546	-0.234855	3.16829	-0.315219	2.88759	0.34907	2.4538	0.270323	1.13925	-0.315219	2.88759		nd16	-0.49683	-0.4756	0.379948	-0.234855	0.34907	0.270323	-0.315219	-0.315219		nd16	3.37727	3.29641	2.8546	3.16829	2.4538	1.13925	2.88759	2.88759			4.85937	0.542448	4.79144	0.525605	4.79144	0.525605	0.301593	-0.49683	3.37727	0.542448
Stand 92	-0.468376	3.15191	-0.523479	3.32899	0.485926	2.97547	-0.28941	3.25646	-0.319618	2.84639	0.490861	2.41991	0.539498	1.19095	-0.319618	2.84639		nd17	-0.468376	-0.523479	0.485926	-0.28941	0.490861	0.539498	-0.319618	-0.319618		nd17	3.15191	3.32899	2.97547	3.25646	2.41991	1.19095	2.84639	2.84639			5.60084	0.550083	5.42817	0.518231	5.42817	0.518231	0.285913	-0.468376	3.15191	0.5182
Stand 93	-0.561468	3.20977	-0.581239	3.38261	0.417578	2.1878	-0.172133	3.00701	-0.245491	2.82563	0.890049	2.7473	0.329222	0.242983	-0.245742	2.82708		nd18	-0.561468	-0.581239	0.417578	-0.172133	0.890049	0.329222	-0.245491	-0.245742		nd18	3.20977	3.38261	2.1878	3.00701	2.7473	0.242983	2.82563	2.82708			6.42575	0.55804	6.28663	0.53048	6.28355	0.53011	0.316531	-0.561468	3.20977	0.55804
Stand 94	-0.799781	3.46462	-0.773308	3.37821	0.219049	1.62257	-0.409516	2.73476	-0.428425	2.85833	0.30698	1.35363	0.143716	-0.134171	-0.428698	2.86075		nd19	-0.799781	-0.773308	0.219049	-0.409516	0.30698	0.143716	-0.428425	-0.428698		nd19	3.46462	3.37821	1.62257	2.73476	1.35363	-0.134171	2.85833	2.86075			6.9583	0.559044	6.8035	0.532148	6.80138	0.531902	0.307906	-0.799781	3.46462	0.559044
Stand 95	-0.683346	3.49687	-0.641276	3.52965	0.514413	2.61777	-0.2598	3.19063	-0.361346	2.86788	0.58497	2.22092	0.39758	0.207596	-0.359682	2.8671		nd110	-0.683346	-0.641276	0.514413	-0.2598	0.58497	0.39758	-0.361346	-0.359682		nd110	3.49687	3.52965	2.61777	3.19063	2.22092	0.207596	2.86788	2.8671			7.2654	0.553218	7.11838	0.529774	7.11718	0.529765	0.30179	-0.683346	3.49687	0.553218
Stand 96	-0.71328	3.24613	-0.782651	3.21581	0.0708879	1.46318	-0.504332	2.66254	-0.471616	2.77038	0.115243	0.95209	0.135943	-0.270143	-0.471616	2.77038		nd112	-0.71328	-0.782651	0.0708879	-0.504332	0.115243	0.135943	-0.471616	-0.471616		nd112	3.24613	3.21581	1.46318	2.66254	0.95209	-0.270143	2.77038	2.77038			8.03465	0.545497	7.87536	0.523142	7.87536	0.523142	0.292291	-0.71328	3.24613	0.545497
Stand 97	-0.951462	3.50268	-0.882067	3.62842	0.224556	2.16567	-0.4827	3.11358	-0.515914	2.91109	0.293426	1.54484	0.224093	0.106824	-0.512471	2.90792		nd114	-0.951462	-0.882067	0.224556	-0.4827	0.293426	0.224093	-0.515914	-0.512471		nd114	3.50268	3.62842	2.16567	3.11358	1.54484	0.106824	2.91109	2.90792			8.45567	0.557627	8.17628	0.520167	8.17589	0.520326	0.290134	-0.951462	3.50268	0.557627
Stand 98	-0.696523	3.17075	-0.729946	3.00823	-0.0602378	1.60844	-0.659637	2.86757	-0.606862	2.83808	0.0395491	1.0119	0.137631	-0.276365	-0.606862	2.83808		nd116	-0.696523	-0.729946	-0.0602378	-0.659637	0.0395491	0.137631	-0.606862	-0.606862		nd116	3.17075	3.00823	1.60844	2.86757	1.0119	-0.276365	2.83808	2.83808			8.58835	0.511762	8.5976	0.513661	8.5976	0.513661	0.284498	-0.696523	3.17075	0.5137
Stand 99	-0.144237	3.07287	-0.341205	2.653	0.0924268	2.04215	-0.430086	2.75454	-0.531953	2.80174	0.209806	1.38374	0.191897	0.766079	-0.396459	2.72155		nd118	-0.144237	-0.341205	0.0924268	-0.430086	0.209806	0.191897	-0.531953	-0.396459		nd118	3.07287	2.653	2.04215	2.75454	1.38374	0.766079	2.80174	2.72155			8.80565	0.481717	8.85204	0.48804	9.07134	0.512718	0.283924	-0.144237	3.07287	0.481717
Stand 100	-0.433712	2.95983	-0.428816	3.05638	0.165727	2.53388	-0.481179	3.09493	-0.660365	2.94914	0.377545	1.97655	0.344739	1.04363	-0.571116	2.89957		nd120	-0.433712	-0.428816	0.165727	-0.481179	0.377545	0.344739	-0.660365	-0.571116		nd120	2.95983	3.05638	2.53388	3.09493	1.97655	1.04363	2.94914	2.89957			9.2703	0.491416	9.34015	0.500245	9.47462	0.514869	0.287576	-0.433712	2.95983	0.5149
Stand 101	-0.385648	2.47188	-0.436682	2.06997	-0.0991909	1.23351	-0.343628	1.8904	-0.239629	2.04014	0.214199	0.997274	-0.191412	0.893839	-0.225149	2.08619		nd26	-0.385648	-0.436682	-0.0991909	-0.343628	0.214199	-0.191412	-0.239629	-0.225149		nd26	2.47188	2.06997	1.23351	1.8904	0.997274	0.893839	2.04014	2.08619			4.34784	0.536591	4.07662	0.479684	4.04513	0.476146	0.296728	-0.385648	2.47188	0.536591
Stand 102	-0.530812	2.75588	-0.478604	2.53264	0.060678	1.65522	-0.376799	2.37249	-0.263003	2.50603	0.0808289	1.20147	-0.00510768	0.785166	-0.26002	2.52677		nd27	-0.530812	-0.478604	0.060678	-0.376799	0.0808289	-0.00510768	-0.263003	-0.26002		nd27	2.75588	2.53264	1.65522	2.37249	1.20147	0.785166	2.50603	2.52677			5.16079	0.529871	4.93239	0.490145	4.91459	0.488308	0.280657	-0.530812	2.75588	0.4883
Stand 103	-0.596604	2.79204	-0.616053	2.34975	-0.0766322	1.07019	-0.430514	1.91527	-0.299741	2.04577	-0.0596637	0.702046	-0.134462	0.438837	-0.295374	2.06545		nd28	-0.596604	-0.616053	-0.0766322	-0.430514	-0.0596637	-0.134462	-0.299741	-0.295374		nd28	2.79204	2.34975	1.07019	1.91527	0.702046	0.438837	2.04577	2.06545			5.88264	0.555206	5.52439	0.496084	5.5118	0.494851	0.274529	-0.596604	2.79204	0.555206
Stand 104	-0.659112	2.93249	-0.542741	2.86764	0.189894	1.78408	-0.290748	2.56424	-0.183937	2.62308	0.189788	1.16032	0.100235	0.574593	-0.183937	2.62308		nd29	-0.659112	-0.542741	0.189894	-0.290748	0.189788	0.100235	-0.183937	-0.183937		nd29	2.93249	2.86764	1.78408	2.56424	1.16032	0.574593	2.62308	2.62308			6.37467	0.552461	6.05203	0.502008	6.05203	0.502008	0.275104	-0.659112	2.93249	0.552461
Stand 105	-0.669639	3.01147	-0.718389	2.67864	-0.0873472	1.23619	-0.516529	2.25167	-0.386816	2.33479	0.218128	0.865888	-0.0777901	0.28424	-0.386816	2.33479		nd210	-0.669639	-0.718389	-0.0873472	-0.516529	0.218128	-0.0777901	-0.386816	-0.386816		nd210	3.01147	2.67864	1.23619	2.25167	0.865888	0.28424	2.33479	2.33479			6.85362	0.547285	6.51692	0.499556	6.51692	0.499556	0.293364	-0.669639	3.01147	0.547285
Stand 106	-0.748954	3.16239	-0.814498	3.08163	0.011648	1.47249	-0.488103	2.49828	-0.367551	2.54871	0.185506	1.04649	0.010008	0.226938	-0.367551	2.54871		nd212	-0.748954	-0.814498	0.011648	-0.488103	0.185506	0.010008	-0.367551	-0.367551		nd212	3.16239	3.08163	1.47249	2.49828	1.04649	0.226938	2.54871	2.54871			7.89581	0.565812	7.40877	0.503315	7.40877	0.503315	0.288013	-0.748954	3.16239	0.565812
Stand 107	-0.818407	3.18746	-0.823583	3.06861	-0.0728133	1.69059	-0.606616	2.7038	-0.471207	2.62763	0.0996557	1.14562	-0.0055786	0.340185	-0.471207	2.62763		nd214	-0.818407	-0.823583	-0.0728133	-0.606616	0.0996557	-0.0055786	-0.471207	-0.471207		nd214	3.18746	3.06861	1.69059	2.7038	1.14562	0.340185	2.62763	2.62763			8.46062	0.543417	8.00299	0.49331	8.00299	0.49331	0.279211	-0.818407	3.18746	0.543417
Stand 108	-0.625437	2.87239	-0.670947	3.08084	0.0361943	1.97852	-0.56094	2.92528	-0.453198	2.74463	0.180187	1.38372	0.198206	0.228304	-0.453198	2.74463		nd216	-0.625437	-0.670947	0.0361943	-0.56094	0.180187	0.198206	-0.453198	-0.453198		nd216	2.87239	3.08084	1.97852	2.92528	1.38372	0.228304	2.74463	2.74463			8.92268	0.519296	8.68619	0.495749	8.68619	0.495749	0.277473	-0.625437	2.87239	0.4957
Stand 109	-0.53196	2.95417	-0.673689	2.71455	-0.18638	1.69765	-0.753584	2.87264	-0.617769	2.70758	-0.026076	1.07496	0.0619125	-0.0313409	-0.617769	2.70758		nd218	-0.53196	-0.673689	-0.18638	-0.753584	-0.026076	0.0619125	-0.617769	-0.617769		nd218	2.95417	2.71455	1.69765	2.87264	1.07496	-0.0313409	2.70758	2.70758			8.99336	0.484639	9.07593	0.493507	9.07593	0.493507	0.275144	-0.53196	2.95417	0.4935
Stand 110	-0.468617	2.79906	-0.472881	2.66694	-0.0842887	2.0846	-0.601938	2.83174	-0.646008	2.84375	0.106434	1.43132	0.097318	0.850564	-0.509874	2.73472		nd220	-0.468617	-0.472881	-0.0842887	-0.601938	0.106434	0.097318	-0.646008	-0.509874		nd220	2.79906	2.66694	2.0846	2.83174	1.43132	0.850564	2.84375	2.73472			9.36739	0.471898	9.36468	0.472374	9.6463	0.499471	0.27933	-0.468617	2.79906	0.4995
Stand 111	-0.257784	2.67017	-0.0527812	2.85854	0.50008	2.65804	-0.20456	2.91766	-0.200229	2.79386	0.483064	2.32193	0.392921	1.45084	-0.185173	2.79316		nd36	-0.257784	-0.0527812	0.50008	-0.20456	0.483064	0.392921	-0.200229	-0.185173		nd36	2.67017	2.85854	2.65804	2.91766	2.32193	1.45084	2.79386	2.79316			4.30158	0.470956	4.42519	0.496264	4.43817	0.498942	0.294989	-0.257784	2.67017	0.4989
Stand 112	-0.573656	2.99577	-0.679158	3.03369	0.101191	1.62384	-0.33623	2.49139	-0.280275	2.69002	0.054512	1.11394	0.0686559	0.424568	-0.279105	2.70049		nd37	-0.573656	-0.679158	0.101191	-0.33623	0.054512	0.0686559	-0.280275	-0.279105		nd37	2.99577	3.03369	1.62384	2.49139	1.11394	0.424568	2.69002	2.70049			5.65953	0.5763	5.33602	0.51465	5.3273	0.513638	0.284764	-0.573656	2.99577	0.5763
Stand 113	-0.798689	3.30699	-0.636272	3.32375	0.220292	2.18875	-0.395506	3.05991	-0.450217	2.89852	0.270175	1.43571	0.231372	0.398501	-0.451488	2.90107		nd38	-0.798689	-0.636272	0.220292	-0.395506	0.270175	0.231372	-0.450217	-0.451488		nd38	3.30699	3.32375	2.18875	3.05991	1.43571	0.398501	2.89852	2.90107			6.15314	0.535449	6.08708	0.522473	6.08264	0.521964	0.284532	-0.798689	3.30699	0.535449
Stand 114	-0.850947	3.32912	-0.708706	3.03834	0.0508137	1.51587	-0.475666	2.62166	-0.423063	2.73845	0.332077	1.28463	0.0631767	0.10596	-0.423063	2.73845		nd39	-0.850947	-0.708706	0.0508137	-0.475666	0.332077	0.0631767	-0.423063	-0.423063		nd39	3.32912	3.03834	1.51587	2.62166	1.28463	0.10596	2.73845	2.73845			6.72055	0.543044	6.5637	0.517816	6.5637	0.517816	0.303626	-0.850947	3.32912	0.543044
Stand 115	-0.826902	3.2094	-0.753984	2.7114	-0.0679738	1.0362	-0.499654	2.09981	-0.392908	2.29264	0.096208	0.66346	-0.0192451	-0.0435843	-0.392908	2.29264		nd310	-0.826902	-0.753984	-0.0679738	-0.499654	0.096208	-0.0192451	-0.392908	-0.392908		nd310	3.2094	2.7114	1.0362	2.09981	0.66346	-0.0435843	2.29264	2.29264			7.29751	0.558648	6.97565	0.513063	6.97565	0.513063	0.293578	-0.826902	3.2094	0.5131
Stand 116	-0.853287	3.03036	-0.923409	3.1235	-0.134948	1.33703	-0.615126	2.46648	-0.506998	2.52676	0.01995	0.83671	-0.00983633	0.0061855	-0.506998	2.52676		nd312	-0.853287	-0.923409	-0.134948	-0.615126	0.01995	-0.00983633	-0.506998	-0.506998		nd312	3.03036	3.1235	1.33703	2.46648	0.83671	0.0061855	2.52676	2.52676			8.10155	0.564167	7.61127	0.504191	7.61127	0.504191	0.283399	-0.853287	3.03036	0.564167
Stand 117	-0.732862	2.84168	-0.822531	3.17943	-0.00537625	1.6028	-0.52362	2.66342	-0.413171	2.63589	0.104935	1.04237	0.135727	-0.00684941	-0.413171	2.63589		nd314	-0.732862	-0.822531	-0.00537625	-0.52362	0.104935	0.135727	-0.413171	-0.413171		nd314	2.84168	3.17943	1.6028	2.66342	1.04237	-0.00684941	2.63589	2.63589			8.79811	0.55684	8.31184	0.503104	8.31184	0.503104	0.279186	-0.732862	2.84168	0.5031
Stand 118	-0.541862	2.65924	-0.521207	2.78623	0.099268	2.07864	-0.330845	2.63177	-0.40636	2.68277	0.21415	1.44654	0.187506	1.05437	-0.40636	2.68277		nd316	-0.541862	-0.521207	0.099268	-0.330845	0.21415	0.187506	-0.40636	-0.40636		nd316	2.65924	2.78623	2.07864	2.63177	1.44654	1.05437	2.68277	2.68277			9.08148	0.542884	8.70245	0.502672	8.70245	0.502672	0.277612	-0.541862	2.65924	0.5027
Stand 119	-0.700362	2.87622	-0.670555	3.13631	-0.0618684	2.47385	-0.642912	3.11208	-0.798821	3.04041	0.148682	1.79914	0.228458	1.2072	-0.787654	3.0332		nd318	-0.700362	-0.670555	-0.0618684	-0.642912	0.148682	0.228458	-0.798821	-0.787654		nd318	2.87622	3.13631	2.47385	3.11208	1.79914	1.2072	3.04041	3.0332			9.14787	0.505172	9.10549	0.50194	9.12515	0.503965	0.278139	-0.700362	2.87622	0.504
Stand 120	-0.915937	3.33876	-0.883596	3.03005	-0.439445	2.34106	-0.908755	3.06254	-1.17991	3.29948	-0.153147	1.5937	-0.182157	1.37471	-1.03995	3.18693		nd320	-0.915937	-0.883596	-0.439445	-0.908755	-0.153147	-0.182157	-1.17991	-1.03995		nd320	3.33876	3.03005	2.34106	3.06254	1.5937	1.37471	3.29948	3.18693			9.73674	0.493955	9.64118	0.483478	9.94171	0.515482	0.28925	-0.915937	3.33876	0.493955
Stand 121	-0.435696	2.80232	-0.241852	2.96499	0.349425	2.57483	-0.305303	3.00667	-0.329396	2.85252	0.303098	2.17237	0.327492	1.12995	-0.329396	2.85252		ne16	-0.435696	-0.241852	0.349425	-0.305303	0.303098	0.327492	-0.329396	-0.329396		ne16	2.80232	2.96499	2.57483	3.00667	2.17237	1.12995	2.85252	2.85252			4.55213	0.488062	4.66751	0.510574	4.66751	0.510574	0.296369	-0.435696	2.80232	0.5106
Stand 122	-0.568262	3.07099	-0.567504	3.10788	0.1393	1.97335	-0.348968	2.80417	-0.375199	2.84793	0.0891614	1.40202	0.167255	0.420128	-0.375199	2.84793		ne17	-0.568262	-0.567504	0.1393	-0.348968	0.0891614	0.167255	-0.375199	-0.375199		ne17	3.07099	3.10788	1.97335	2.80417	1.40202	0.420128	2.84793	2.84793			5.35857	0.544062	5.23846	0.522108	5.23846	0.522108	0.290077	-0.568262	3.07099	0.5221
Stand 123	-0.509483	2.96063	-0.534552	2.51656	-0.0153043	1.04584	-0.380833	2.14353	-0.321168	2.48262	-0.0121281	0.621756	0.0661664	-0.0825067	-0.321168	2.48262		ne18	-0.509483	-0.534552	-0.0153043	-0.380833	-0.0121281	0.0661664	-0.321168	-0.321168		ne18	2.96063	2.51656	1.04584	2.14353	0.621756	-0.0825067	2.48262	2.48262			5.95977	0.530935	5.92315	0.524125	5.92315	0.524125	0.28321	-0.509483	2.96063	0.5241
Stand 124	-0.646896	2.95542	-0.572996	3.09631	0.16456	1.89794	-0.376712	2.84266	-0.36077	2.80052	0.20644	1.20535	0.216815	0.286685	-0.36077	2.80052		ne19	-0.646896	-0.572996	0.16456	-0.376712	0.20644	0.216815	-0.36077	-0.36077		ne19	2.95542	3.09631	1.89794	2.84266	1.20535	0.286685	2.80052	2.80052			6.27511	0.532892	6.17068	0.515435	6.17068	0.515435	0.28076	-0.646896	2.95542	0.5154
Stand 125	-0.584581	2.96305	-0.640031	2.91908	0.0261558	1.54481	-0.475794	2.62942	-0.410191	2.7073	0.395397	1.36686	0.10009	0.136286	-0.410191	2.7073		ne110	-0.584581	-0.640031	0.0261558	-0.475794	0.395397	0.10009	-0.410191	-0.410191		ne110	2.96305	2.91908	1.54481	2.62942	1.36686	0.136286	2.7073	2.7073			6.53251	0.530951	6.41033	0.512145	6.41033	0.512145	0.302873	-0.584581	2.96305	0.530951
Stand 126	-0.661729	3.09209	-0.668788	3.19159	0.0721463	2.1171	-0.562857	3.05352	-0.544658	2.89672	0.376516	1.7871	0.192002	0.403352	-0.544658	2.89672		ne112	-0.661729	-0.668788	0.0721463	-0.562857	0.376516	0.192002	-0.544658	-0.544658		ne112	3.09209	3.19159	2.1171	3.05352	1.7871	0.403352	2.89672	2.89672			6.88349	0.517511	6.79996	0.506361	6.79996	0.506361	0.294228	-0.661729	3.09209	0.517511
Stand 127	-0.309878	2.80804	-0.340553	3.14011	0.387353	2.63415	-0.306898	3.11854	-0.300928	2.78661	0.634142	2.36765	0.511864	0.755964	-0.300928	2.78661		ne114	-0.309878	-0.340553	0.387353	-0.306898	0.634142	0.511864	-0.300928	-0.300928		ne114	2.80804	3.14011	2.63415	3.11854	2.36765	0.755964	2.78661	2.78661			7.22871	0.505247	7.19776	0.502186	7.19776	0.502186	0.287649	-0.309878	2.80804	0.5022
Stand 128	-0.395504	2.67005	-0.382975	2.5377	-0.0399452	2.03163	-0.457425	2.62383	-0.544152	2.72359	0.1142	1.3947	0.10023	1.07344	-0.411473	2.65212		ne116	-0.395504	-0.382975	-0.0399452	-0.457425	0.1142	0.10023	-0.544152	-0.411473		ne116	2.67005	2.5377	2.03163	2.62383	1.3947	1.07344	2.72359	2.65212			7.64239	0.480843	7.55827	0.471247	7.81992	0.502884	0.281231	-0.395504	2.67005	0.5029
Stand 129	-0.324098	2.62203	-0.290885	2.64523	-0.126849	2.42519	-0.688543	3.08187	-0.814686	3.02623	0.0650739	1.71196	0.215081	1.15009	-0.398466	2.75584		ne118	-0.324098	-0.290885	-0.126849	-0.688543	0.0650739	0.215081	-0.814686	-0.398466		ne118	2.62203	2.64523	2.42519	3.08187	1.71196	1.15009	3.02623	2.75584			7.58865	0.413194	7.61902	0.418708	8.36738	0.503841	0.279963	-0.324098	2.62203	0.413194
Stand 130	-0.608949	3.07733	-0.472813	3.23784	-0.149077	2.93563	-0.917168	3.63343	-1.15859	3.48555	0.157308	2.28903	0.331609	1.38124	-0.626988	3.0518		ne120	-0.608949	-0.472813	-0.149077	-0.917168	0.157308	0.331609	-1.15859	-0.626988		ne120	3.07733	3.23784	2.93563	3.63343	2.28903	1.38124	3.48555	3.0518			8.15785	0.430708	8.12116	0.427385	8.85614	0.513638	0.285017	-0.608949	3.07733	0.430708
Stand 131	-0.404872	2.64505	-0.395867	2.4089	0.0720107	1.48495	-0.198463	2.15434	-0.10823	2.42445	0.450105	1.52601	-0.073064	1.03779	-0.10823	2.42445		ne26	-0.404872	-0.395867	0.0720107	-0.198463	0.450105	-0.073064	-0.10823	-0.10823		ne26	2.64505	2.4089	1.48495	2.15434	1.52601	1.03779	2.42445	2.42445			4.26793	0.556763	3.96299	0.487687	3.96299	0.487687	0.307295	-0.404872	2.64505	0.556763
Stand 132	-0.707905	3.00118	-0.552681	2.96468	-0.109116	2.47528	-0.398612	2.83551	-0.382169	2.82927	0.208734	1.91295	0.091041	1.15929	-0.382169	2.82927		ne27	-0.707905	-0.552681	-0.109116	-0.398612	0.208734	0.091041	-0.382169	-0.382169		ne27	3.00118	2.96468	2.47528	2.83551	1.91295	1.15929	2.82927	2.82927			4.81114	0.534459	4.6322	0.498789	4.6322	0.498789	0.292422	-0.707905	3.00118	0.534459
Stand 133	-0.632369	3.04053	-0.553048	3.0969	0.421818	2.68147	-0.20625	2.96693	-0.224233	2.78308	0.427497	2.15933	0.336147	1.30927	-0.224233	2.78308		ne28	-0.632369	-0.553048	0.421818	-0.20625	0.427497	0.336147	-0.224233	-0.224233		ne28	3.04053	3.0969	2.68147	2.96693	2.15933	1.30927	2.78308	2.78308			5.65094	0.56157	5.29115	0.499186	5.29115	0.499186	0.280616	-0.632369	3.04053	0.56157
Stand 134	-0.639573	3.066	-0.532347	2.79739	0.0923784	1.9217	-0.421701	2.66142	-0.315969	2.65758	0.121906	1.31848	0.0415374	0.787374	-0.315969	2.65758		ne29	-0.639573	-0.532347	0.0923784	-0.421701	0.121906	0.0415374	-0.315969	-0.315969		ne29	3.066	2.79739	1.9217	2.66142	1.31848	0.787374	2.65758	2.65758			5.94542	0.523529	5.73636	0.491325	5.73636	0.491325	0.273437	-0.639573	3.066	0.523529
Stand 135	-0.528259	2.96901	-0.440722	3.00034	0.319473	2.47682	-0.282213	2.91318	-0.220528	2.73813	0.398251	1.86669	0.302647	1.1261	-0.220528	2.73813		ne210	-0.528259	-0.440722	0.319473	-0.282213	0.398251	0.302647	-0.220528	-0.220528		ne210	2.96901	3.00034	2.47682	2.91318	1.86669	1.1261	2.73813	2.73813			6.4113	0.529188	6.12752	0.489392	6.12752	0.489392	0.271597	-0.528259	2.96901	0.529188
Stand 136	-0.18095	2.62883	-0.0158007	2.73606	0.320619	2.62617	-0.101988	2.739	-0.24301	2.59483	0.572809	2.29505	0.418803	1.86822	-0.12376	2.64574		ne212	-0.18095	-0.0158007	0.320619	-0.101988	0.572809	0.418803	-0.24301	-0.12376		ne212	2.62883	2.73606	2.62617	2.739	2.29505	1.86822	2.59483	2.64574			6.92809	0.47756	6.86296	0.468839	7.08926	0.498346	0.285412	-0.18095	2.62883	0.4983
Stand 137	-0.30673	2.57752	-0.0951714	2.78698	0.200546	2.68453	-0.241271	2.80359	-0.339449	2.64641	0.475583	2.3408	0.372665	2.00246	-0.194191	2.69017		ne214	-0.30673	-0.0951714	0.200546	-0.241271	0.475583	0.372665	-0.339449	-0.194191		ne214	2.57752	2.78698	2.68453	2.80359	2.3408	2.00246	2.64641	2.69017			7.23097	0.463144	7.08907	0.446837	7.40633	0.48318	0.277444	-0.30673	2.57752	0.4832
Stand 138	-0.360369	2.71286	-0.128531	3.03424	0.137115	2.98205	-0.414278	3.05671	-0.552931	2.79943	0.459488	2.67961	0.458756	2.28794	-0.280674	2.84611		ne216	-0.360369	-0.128531	0.137115	-0.414278	0.459488	0.458756	-0.552931	-0.280674		ne216	2.71286	3.03424	2.98205	3.05671	2.67961	2.28794	2.79943	2.84611			7.38382	0.438643	7.2505	0.423978	7.7996	0.484212	0.275636	-0.360369	2.71286	0.4842
Stand 139	-0.217037	2.71436	-0.120733	2.72984	-0.0113528	2.64254	-0.527218	2.97377	-0.585877	2.81259	0.234251	2.09026	0.290125	1.72815	-0.171201	2.73388		ne218	-0.217037	-0.120733	-0.0113528	-0.527218	0.234251	0.290125	-0.585877	-0.171201		ne218	2.71436	2.72984	2.64254	2.97377	2.09026	1.72815	2.81259	2.73388			7.49389	0.400884	7.32829	0.383902	8.26745	0.481599	0.272702	-0.217037	2.71436	0.400884
Stand 140	-0.552933	3.24911	-0.532168	3.16285	-0.397551	3.0203	-1.09689	3.72509	-1.23023	3.53938	-0.0230622	2.34552	0.138767	1.73197	-0.654385	3.10292		ne220	-0.552933	-0.532168	-0.397551	-1.09689	-0.0230622	0.138767	-1.23023	-0.654385		ne220	3.24911	3.16285	3.0203	3.72509	2.34552	1.73197	3.53938	3.10292			7.98254	0.398197	7.83097	0.383509	8.87556	0.489392	0.274574	-0.552933	3.24911	0.398197
Stand 141	-0.61639	2.93975	-0.509143	3.05289	0.608958	3.03691	-0.223152	3.0089	-0.28656	2.84393	0.561302	2.92703	0.336428	1.89144	-0.28656	2.84393		ne36	-0.61639	-0.509143	0.608958	-0.223152	0.561302	0.336428	-0.28656	-0.28656		ne36	2.93975	3.05289	3.03691	3.0089	2.92703	1.89144	2.84393	2.84393			4.41942	0.549819	4.20681	0.499471	4.20681	0.499471	0.305465	-0.61639	2.93975	0.549819
Stand 142	-0.594664	2.78059	-0.580048	2.79633	0.218424	1.81375	-0.259189	2.43169	-0.155986	2.59657	0.183605	1.3528	0.0409027	0.840372	-0.155986	2.59657		ne37	-0.594664	-0.580048	0.218424	-0.259189	0.183605	0.0409027	-0.155986	-0.155986		ne37	2.78059	2.79633	1.81375	2.43169	1.3528	0.840372	2.59657	2.59657			5.45498	0.587116	4.94659	0.496328	4.94659	0.496328	0.284492	-0.594664	2.78059	0.587116
Stand 143	-0.762235	3.0326	-0.7444	3.19064	0.278462	2.43628	-0.311755	2.91755	-0.314079	2.8008	0.291252	1.86369	0.213192	1.13284	-0.314079	2.8008		ne38	-0.762235	-0.7444	0.278462	-0.311755	0.291252	0.213192	-0.314079	-0.314079		ne38	3.0326	3.19064	2.43628	2.91755	1.86369	1.13284	2.8008	2.8008			5.892	0.578109	5.42925	0.499109	5.42925	0.499109	0.278321	-0.762235	3.0326	0.578109
Stand 144	-0.510835	2.754	-0.527297	2.77381	0.231378	1.7809	-0.186339	2.42648	-0.0416847	2.52629	0.217906	1.20777	0.108574	0.779103	-0.0416847	2.52629		ne39	-0.510835	-0.527297	0.231378	-0.186339	0.217906	0.108574	-0.0416847	-0.0416847		ne39	2.754	2.77381	1.7809	2.42648	1.20777	0.779103	2.52629	2.52629			6.44186	0.581293	5.82765	0.489933	5.82765	0.489933	0.269729	-0.510835	2.754	0.581293
Stand 145	-0.545876	2.66695	-0.596132	2.63406	-0.00145701	1.38546	-0.39443	2.26989	-0.245461	2.35403	0.0438397	0.857816	0.0302093	0.363109	-0.245461	2.35403		ne310	-0.545876	-0.596132	-0.00145701	-0.39443	0.0438397	0.0302093	-0.245461	-0.245461		ne310	2.66695	2.63406	1.38546	2.26989	0.857816	0.363109	2.35403	2.35403			6.66602	0.551527	6.24928	0.493678	6.24928	0.493678	0.269299	-0.545876	2.66695	0.551527
Stand 146	-0.838459	2.88379	-0.820956	3.05473	-0.154938	1.82746	-0.667234	2.80547	-0.558595	2.73466	0.128384	1.23318	0.0118925	0.479733	-0.558595	2.73466		ne312	-0.838459	-0.820956	-0.154938	-0.667234	0.128384	0.0118925	-0.558595	-0.558595		ne312	2.88379	3.05473	1.82746	2.80547	1.23318	0.479733	2.73466	2.73466			7.09168	0.53205	6.73782	0.488619	6.73782	0.488619	0.279383	-0.838459	2.88379	0.4886
Stand 147	-0.757384	2.86895	-0.593288	2.74208	-0.133843	2.19157	-0.527806	2.68285	-0.623251	2.76299	0.12323	1.63869	-0.01097	1.39631	-0.623251	2.76299		ne314	-0.757384	-0.593288	-0.133843	-0.527806	0.12323	-0.01097	-0.623251	-0.623251		ne314	2.86895	2.74208	2.19157	2.68285	1.63869	1.39631	2.76299	2.76299			7.58127	0.517036	7.38596	0.493284	7.38596	0.493284	0.282087	-0.757384	2.86895	0.4933
Stand 148	-0.693572	3.02535	-0.55521	3.06055	-0.0911377	2.60472	-0.687696	3.16893	-0.874904	3.10063	0.13124	1.96325	0.188155	1.40091	-0.710978	3.01014		ne316	-0.693572	-0.55521	-0.0911377	-0.687696	0.13124	0.188155	-0.874904	-0.710978		ne316	3.02535	3.06055	2.60472	3.16893	1.96325	1.40091	3.10063	3.01014			7.92484	0.474683	7.92818	0.47543	8.19437	0.506986	0.283041	-0.693572	3.02535	0.507
Stand 149	-0.721258	3.04215	-0.657278	2.90352	-0.275668	2.22078	-0.937302	3.36218	-1.1369	3.48192	-0.0412294	1.45418	0.0810118	0.505253	-0.750456	2.99558		ne318	-0.721258	-0.657278	-0.275668	-0.937302	-0.0412294	0.0810118	-1.1369	-0.750456		ne318	3.04215	2.90352	2.22078	3.36218	1.45418	0.505253	3.48192	2.99558			8.64906	0.451637	8.70524	0.459118	9.23653	0.522324	0.290271	-0.721258	3.04215	0.5223
Stand 150	-1.4119	4.396	-1.28279	3.89632	-0.995298	3.39132	-1.8036	4.78052	-2.29445	5.36204	-0.533938	2.32047	-0.284177	1.56086	-1.57054	4.19689		ne320	-1.4119	-1.28279	-0.995298	-1.8036	-0.533938	-0.284177	-2.29445	-1.57054		ne320	4.396	3.89632	3.39132	4.78052	2.32047	1.56086	5.36204	4.19689			9.01422	0.420766	8.95257	0.413449	9.91115	0.536206	0.298874	-1.4119	4.396	0.420766
																		min	-1.65684	-1.72344	-0.995298	-1.8036	-1.25007	-0.284177	-2.29445	-1.57054			1.9419	0.436675	0.198547	0.786768	0.0810766	-1.24611	0.870638	0.796143				0.378718		0.382436		0.476146	0.266618			0.378718
																		max	0.869565	0.365789	0.608958	0.339294	1.15387	0.539498	0.469644	0.651296			5.84017	5.35309	3.39132	4.78052	3.40716	2.28794	5.36204	4.19689				0.64356		0.586727		0.582906	0.329193			0.64356
																			Actual stands	R-distribution	Gompertz	Logistic	Korf	Mitscherlich	2-parameter Weibull	3-parameter Weibull			Actual stands	R-distribution	Gompertz	Logistic	Korf	Mitscherlich	2-parameter Weibull	3-parameter Weibull				0.529925		0.513662		0.53091	0.29892			0.531503
																																								0.0511249		0.0368324		0.0280147	0.0158415			0.0471604
																								R	y = 0.7205x - 0.1388
																									R2 = 0.5506
																								Gompertz	y = 0.2235x + 0.2456
																									R2 = 0.0901
																								Logistic	y = 0.3888x - 0.1573
																									R2 = 0.248
																																																0.2085	0.3127
[truncated: 4 more columns]
